# Supplementary material for: 1-{5-[2-Chloro-5-(trifluoro­meth­yl)phen­yl]thio­phen-2-yl}ethanone
Source: Acta Crystallogr Sect E Struct Rep Online. 2011 Feb 9;67(Pt 3):o585. doi: 10.1107/S1600536811003965 (PMC3052071; doi:10.1107/S1600536811003965)
Supplement: Supplementary file 1 [file e-67-0o585-sup1.cif]

##############################################################################
###                                                                        ###
###        Electronic paper (Acta Crystallographica Section E)             ###
###                                                                        ###
##############################################################################
#                                                                            #
# This CIF contains the data in a paper accepted for publication in Acta     #
# Crystallographica Section E. It conforms to the requirements of Notes      #
# for Authors for Section E, and has been peer reviewed under the auspices   #
# of the IUCr Commission on Journals.                                        #
#                                                                            #
# Full details of the Crystallographic Information File format               #
# are given in the paper "The Crystallographic Information File (CIF):       #
# a New Standard Archive File for Crystallography" by S. R. Hall, F. H.      #
# Allen and I. D. Brown [Acta Cryst. (1991), A47, 655-685].                  #
#                                                                            #
# The current version of the core CIF dictionary is obtainable from          #
# ftp://ftp.iucr.org/pub/cif_core.dic. The current version number is 2.4.    #
#                                                                            #
# Software is freely available for graphical display of the structure(s) in  #
# this CIF.  For information consult the CIF home page http://www.iucr.org/  #
# cif/home.html                                                              #
#                                                                            #
# This file may be used for bona fide research purposes within the           #
# scientific community so long as proper attribution is given to the journal # 
# article from which it was obtained.                                        #
#                                                                            #
##############################################################################
                                             
data_I
_audit_creation_method     SHELXL-97
_chemical_name_systematic
;
1-{5-[2-Chloro-5-(trifluoromethyl)phenyl]thiophen-2-yl}ethanone
;
_chemical_name_common     ?
_chemical_formula_moiety     'C13 H8 Cl F3 O S'
_chemical_formula_sum     'C13 H8 Cl F3 O S'
_chemical_formula_iupac     'C13 H8 Cl F3 O S'
_chemical_formula_weight     304.70
_chemical_melting_point     347
_symmetry_cell_setting     monoclinic
_symmetry_space_group_name_H-M     'P 21/c'
_symmetry_space_group_name_Hall     '-P 2ybc'
loop_
    _symmetry_equiv_pos_as_xyz
    'x, y, z'
    '-x, y+1/2, -z+1/2'
    '-x, -y, -z'
    'x, -y-1/2, z-1/2'
_cell_length_a     15.330(6)
_cell_length_b     10.809(4)
_cell_length_c     7.676(3)
_cell_angle_alpha     90.00
_cell_angle_beta     93.72(3)
_cell_angle_gamma     90.00
_cell_volume     1269.3(8)
_cell_formula_units_Z     4
_cell_measurement_reflns_used     11592
_cell_measurement_theta_min     2.28
_cell_measurement_theta_max     33.92
_cell_measurement_temperature     100(2)
_exptl_crystal_description     block
_exptl_crystal_colour     colourless
_exptl_crystal_size_max     0.20
_exptl_crystal_size_mid     0.15
_exptl_crystal_size_min     0.08
_exptl_crystal_density_diffrn     1.594
_exptl_crystal_density_meas     ?
_exptl_crystal_density_method     'not measured'
_exptl_crystal_F_000     616
_exptl_absorpt_coefficient_mu     0.49
_exptl_absorpt_correction_type     analytical
_exptl_absorpt_process_details
;
(CrysAlis RED; Oxford Diffraction, 2006)
;
_exptl_absorpt_correction_T_min     0.86
_exptl_absorpt_correction_T_max     0.93
_exptl_special_details
;
;
_diffrn_ambient_temperature     100(2)
_diffrn_radiation_type     MoK\a
_diffrn_radiation_wavelength     0.71073
_diffrn_radiation_source     'fine-focus sealed tube'
_diffrn_radiation_monochromator     graphite
_diffrn_measurement_device_type     'Kuma KM-4-CCD'
_diffrn_measurement_method     \w
_diffrn_detector_area_resol_mean     ?
_diffrn_reflns_number     16021
_diffrn_reflns_av_R_equivalents     0.0339
_diffrn_reflns_av_sigmaI/netI     0.0436
_diffrn_reflns_theta_min     3.26
_diffrn_reflns_theta_max     33.77
_diffrn_reflns_theta_full     28.00
_diffrn_measured_fraction_theta_max     0.863
_diffrn_measured_fraction_theta_full     0.990
_diffrn_reflns_limit_h_min     -19
_diffrn_reflns_limit_h_max     23
_diffrn_reflns_limit_k_min     -12
_diffrn_reflns_limit_k_max     16
_diffrn_reflns_limit_l_min     -11
_diffrn_reflns_limit_l_max     9
_diffrn_standards_number     ?
_diffrn_standards_interval_count     ?
_diffrn_standards_interval_time     ?
_diffrn_standards_decay_%     ?
_refine_special_details
;
Refinement of <i>F</i>^2^ against ALL reflections. The weighted <i>R</i>-factor
<i>wR</i> and goodness of fit <i>S</i> are based on <i>F</i>^2^, conventional
<i>R</i>-factors <i>R</i> are based on <i>F</i>, with <i>F</i> set to zero for
negative <i>F</i>^2^. The threshold expression of <i>F</i>^2^ >
\s(<i>F</i>^2^) is used only for calculating <i>R</i>-factors(gt) <i>etc</i>.
and is not relevant to the choice of reflections for refinement.
<i>R</i>-factors based on <i>F</i>^2^ are statistically about twice as large
as those based on <i>F</i>, and <i>R</i>- factors based on ALL data will be
even larger.
;
_reflns_number_total     4377
_reflns_number_gt     3093
_reflns_threshold_expression     I>2sigma(I)
_refine_ls_structure_factor_coef     Fsqd
_refine_ls_matrix_type     full
_refine_ls_R_factor_all     0.0623
_refine_ls_R_factor_gt     0.0385
_refine_ls_wR_factor_gt     0.0909
_refine_ls_wR_factor_ref     0.0966
_refine_ls_goodness_of_fit_ref     1.001
_refine_ls_restrained_S_all     1.001
_refine_ls_number_reflns     4377
_refine_ls_number_parameters     201
_refine_ls_number_restraints     0
_refine_ls_hydrogen_treatment     constr
_refine_ls_weighting_scheme     calc
_refine_ls_weighting_details
         'calc w=1/[\s^2^(Fo^2^)+(0.0540P)^2^+0.0000P] where P=(Fo^2^+2Fc^2^)/3'
_atom_sites_solution_hydrogens     geom
_atom_sites_solution_primary     direct
_atom_sites_solution_secondary     difmap
_refine_ls_shift/su_max     0.001
_refine_ls_shift/su_mean     0.000
_refine_diff_density_max     0.487
_refine_diff_density_min     -0.247
_refine_ls_extinction_method     none
_refine_ls_extinction_coef     ?
loop_
    _atom_type_symbol
    _atom_type_description
    _atom_type_scat_dispersion_real
    _atom_type_scat_dispersion_imag
    _atom_type_scat_source
    'C' 'C' 0.0033 0.0016
                         'International Tables Vol C Tables 4.2.6.8 and 6.1.1.4'
    'H' 'H' 0.0000 0.0000
                         'International Tables Vol C Tables 4.2.6.8 and 6.1.1.4'
    'O' 'O' 0.0106 0.0060
                         'International Tables Vol C Tables 4.2.6.8 and 6.1.1.4'
    'F' 'F' 0.0171 0.0103
                         'International Tables Vol C Tables 4.2.6.8 and 6.1.1.4'
    'S' 'S' 0.1246 0.1234
                         'International Tables Vol C Tables 4.2.6.8 and 6.1.1.4'
    'Cl' 'Cl' 0.1484 0.1585
                         'International Tables Vol C Tables 4.2.6.8 and 6.1.1.4'
_computing_data_collection     'CrysAlis CCD (Oxford Diffraction, 2006)'
_computing_cell_refinement     'CrysAlis RED (Oxford Diffraction, 2006)'
_computing_data_reduction     'CrysAlis RED (Oxford Diffraction, 2006)'
_computing_structure_solution     'SHELXS97 (Sheldrick, 2008)'
_computing_structure_refinement     'SHELXL97 (Sheldrick, 2008)'
_computing_molecular_graphics     'DIAMOND (Brandenburg, 2006)'
_computing_publication_material     '<i>publCIF</i> (Westrip, 2010)'
loop_
    _atom_site_type_symbol
    _atom_site_label
    _atom_site_fract_x
    _atom_site_fract_y
    _atom_site_fract_z
    _atom_site_U_iso_or_equiv
    _atom_site_adp_type
    _atom_site_calc_flag
    _atom_site_refinement_flags
    _atom_site_occupancy
    _atom_site_disorder_assembly
    _atom_site_disorder_group
    Cl Cl1 0.09807(2) 0.28619(3) 1.05277(5) 0.02440(10) Uani d . 1 . .
    S S1 0.37102(2) 0.42596(3) 1.04508(5) 0.01971(9) Uani d . 1 . .
    O O1 0.54239(7) 0.39388(9) 1.24469(14) 0.0261(2) Uani d . 1 . .
    C C2 0.42729(9) 0.29067(12) 1.08963(19) 0.0181(3) Uani d . 1 . .
    C C21 0.51398(9) 0.29623(12) 1.18365(19) 0.0208(3) Uani d . 1 . .
    C C22 0.56531(10) 0.17781(14) 1.1983(2) 0.0276(3) Uani d . 1 . .
    H H22A 0.5812 0.1521 1.0821 0.041 Uiso calc R 1 . .
    H H22B 0.5297 0.1133 1.2485 0.041 Uiso calc R 1 . .
    H H22C 0.6185 0.1909 1.2738 0.041 Uiso calc R 1 . .
    C C3 0.37969(9) 0.18899(12) 1.02942(19) 0.0194(3) Uani d . 1 . .
    H H3 0.4000 0.1062 1.0413 0.023 Uiso calc R 1 . .
    C C4 0.29753(9) 0.22147(12) 0.94833(19) 0.0192(3) Uani d . 1 . .
    H H4 0.2562 0.1630 0.9010 0.023 Uiso calc R 1 . .
    C C5 0.28396(9) 0.34750(11) 0.94559(18) 0.0160(3) Uani d . 1 . .
    C C51 0.20972(9) 0.41760(11) 0.86157(18) 0.0164(3) Uani d . 1 A .
    C C52 0.12277(9) 0.39514(12) 0.89694(18) 0.0179(3) Uani d . 1 . .
    C C53 0.05343(9) 0.45875(12) 0.81028(19) 0.0192(3) Uani d . 1 . .
    H H53 -0.0051 0.4413 0.8357 0.023 Uiso calc R 1 . .
    C C54 0.07070(9) 0.54733(12) 0.68726(19) 0.0198(3) Uani d . 1 . .
    H H54 0.0241 0.5907 0.6270 0.024 Uiso calc R 1 . .
    C C55 0.15699(9) 0.57247(12) 0.65236(18) 0.0192(3) Uani d . 1 A .
    C C1 0.17567(10) 0.66394(15) 0.5124(2) 0.0289(4) Uani d . 1 . .
    F F1 0.2540(6) 0.7124(13) 0.528(2) 0.049(3) Uani d P 0.49(3) A 1
    F F2 0.1209(7) 0.7645(7) 0.5195(13) 0.0485(17) Uani d P 0.49(3) A 1
    F F3 0.1634(9) 0.6244(10) 0.3552(8) 0.059(2) Uani d P 0.49(3) A 1
    F F1A 0.2471(7) 0.7292(12) 0.549(2) 0.052(2) Uani d P 0.51(3) A 2
    F F2A 0.1125(5) 0.7352(16) 0.465(2) 0.070(3) Uani d P 0.51(3) A 2
    F F3A 0.1942(11) 0.5975(8) 0.3643(11) 0.079(2) Uani d P 0.51(3) A 2
    C C56 0.22588(9) 0.50955(12) 0.73913(18) 0.0189(3) Uani d . 1 . .
    H H56 0.2843 0.5290 0.7153 0.023 Uiso calc R 1 A .
loop_
    _atom_site_aniso_label
    _atom_site_aniso_U_11
    _atom_site_aniso_U_22
    _atom_site_aniso_U_33
    _atom_site_aniso_U_12
    _atom_site_aniso_U_13
    _atom_site_aniso_U_23
    Cl1 0.01931(18) 0.02759(17) 0.0267(2) -0.00030(13) 0.00436(14) 0.00743(14)
    S1 0.01739(17) 0.01659(14) 0.0246(2) -0.00050(12) -0.00288(13) 0.00172(13)
    O1 0.0217(5) 0.0253(5) 0.0307(6) -0.0040(4) -0.0041(5) 0.0034(4)
    C2 0.0151(6) 0.0200(6) 0.0193(7) 0.0012(5) 0.0017(5) 0.0023(5)
    C21 0.0178(7) 0.0234(6) 0.0214(8) -0.0002(5) 0.0024(6) 0.0072(5)
    C22 0.0194(7) 0.0266(7) 0.0362(10) 0.0026(6) -0.0034(7) 0.0065(6)
    C3 0.0184(7) 0.0194(6) 0.0208(7) 0.0027(5) 0.0033(6) 0.0005(5)
    C4 0.0201(7) 0.0185(6) 0.0189(7) -0.0012(5) 0.0009(6) -0.0014(5)
    C5 0.0154(6) 0.0177(5) 0.0149(7) -0.0002(5) 0.0009(5) -0.0005(5)
    C51 0.0164(6) 0.0170(5) 0.0158(7) 0.0011(5) 0.0002(5) -0.0031(5)
    C52 0.0185(7) 0.0190(5) 0.0163(7) 0.0000(5) 0.0009(5) -0.0009(5)
    C53 0.0138(6) 0.0234(6) 0.0203(7) 0.0012(5) 0.0007(5) -0.0041(5)
    C54 0.0182(7) 0.0217(6) 0.0190(7) 0.0028(5) -0.0027(6) -0.0021(5)
    C55 0.0200(7) 0.0200(6) 0.0174(7) 0.0005(5) 0.0005(5) 0.0003(5)
    C1 0.0219(8) 0.0343(8) 0.0300(9) 0.0007(6) -0.0013(7) 0.0102(7)
    F1 0.015(2) 0.068(5) 0.062(5) 0.000(3) -0.003(2) 0.043(4)
    F2 0.050(3) 0.038(2) 0.059(4) 0.0255(18) 0.020(2) 0.0291(19)
    F3 0.115(6) 0.043(3) 0.0173(15) -0.024(3) -0.005(2) 0.0037(17)
    F1A 0.053(5) 0.049(3) 0.053(3) -0.029(3) -0.008(3) 0.022(2)
    F2A 0.0206(16) 0.093(6) 0.099(7) 0.016(3) 0.010(3) 0.074(5)
    F3A 0.160(6) 0.051(2) 0.029(2) 0.010(4) 0.037(3) 0.0148(18)
    C56 0.0169(7) 0.0211(6) 0.0189(7) -0.0004(5) 0.0018(5) -0.0017(5)
_geom_special_details
;
All e.s.d.'s (except the e.s.d. in the dihedral angle between two l.s. planes)
are estimated using the full covariance matrix. The cell e.s.d.'s are taken
into account individually in the estimation of e.s.d.'s in distances, angles
and torsion angles; correlations between e.s.d.'s in cell parameters are only
used when they are defined by crystal symmetry. An approximate (isotropic)
treatment of cell e.s.d.'s is used for estimating e.s.d.'s involving l.s.
planes.
;
loop_
    _geom_bond_atom_site_label_1
    _geom_bond_atom_site_label_2
    _geom_bond_site_symmetry_2
    _geom_bond_distance
    _geom_bond_publ_flag
    Cl1 C52 . 1.738(2) ?
    S1 C5 . 1.718(2) ?
    S1 C2 . 1.721(2) ?
    O1 C21 . 1.224(2) ?
    C2 C3 . 1.382(2) ?
    C2 C21 . 1.472(2) ?
    C21 C22 . 1.503(2) ?
    C22 H22A . 0.9800 ?
    C22 H22B . 0.9800 ?
    C22 H22C . 0.9800 ?
    C3 C4 . 1.413(2) ?
    C3 H3 . 0.9500 ?
    C4 C5 . 1.378(2) ?
    C4 H4 . 0.9500 ?
    C5 C51 . 1.480(2) ?
    C51 C52 . 1.399(2) ?
    C51 C56 . 1.401(2) ?
    C52 C53 . 1.398(2) ?
    C53 C54 . 1.382(2) ?
    C53 H53 . 0.9500 ?
    C54 C55 . 1.393(2) ?
    C54 H54 . 0.9500 ?
    C55 C56 . 1.389(2) ?
    C55 C1 . 1.501(2) ?
    C1 F2A . 1.272(8) ?
    C1 F3 . 1.282(8) ?
    C1 F1 . 1.309(10) ?
    C1 F1A . 1.317(11) ?
    C1 F2 . 1.377(7) ?
    C1 F3A . 1.389(8) ?
    C56 H56 . 0.9500 ?
loop_
    _geom_angle_atom_site_label_1
    _geom_angle_atom_site_label_2
    _geom_angle_atom_site_label_3
    _geom_angle_site_symmetry_1
    _geom_angle_site_symmetry_3
    _geom_angle
    _geom_angle_publ_flag
    C5 S1 C2 . . 91.94(7) ?
    C3 C2 C21 . . 129.54(12) ?
    C3 C2 S1 . . 111.25(11) ?
    C21 C2 S1 . . 119.20(10) ?
    O1 C21 C2 . . 120.70(13) ?
    O1 C21 C22 . . 122.31(14) ?
    C2 C21 C22 . . 116.98(12) ?
    C21 C22 H22A . . 109.5 ?
    C21 C22 H22B . . 109.5 ?
    H22A C22 H22B . . 109.5 ?
    C21 C22 H22C . . 109.5 ?
    H22A C22 H22C . . 109.5 ?
    H22B C22 H22C . . 109.5 ?
    C2 C3 C4 . . 112.70(12) ?
    C2 C3 H3 . . 123.7 ?
    C4 C3 H3 . . 123.7 ?
    C5 C4 C3 . . 112.45(12) ?
    C5 C4 H4 . . 123.8 ?
    C3 C4 H4 . . 123.8 ?
    C4 C5 C51 . . 128.60(12) ?
    C4 C5 S1 . . 111.66(10) ?
    C51 C5 S1 . . 119.62(10) ?
    C52 C51 C56 . . 117.75(12) ?
    C52 C51 C5 . . 122.83(12) ?
    C56 C51 C5 . . 119.41(12) ?
    C53 C52 C51 . . 121.81(13) ?
    C53 C52 Cl1 . . 117.91(11) ?
    C51 C52 Cl1 . . 120.28(11) ?
    C54 C53 C52 . . 119.50(13) ?
    C54 C53 H53 . . 120.3 ?
    C52 C53 H53 . . 120.3 ?
    C53 C54 C55 . . 119.52(13) ?
    C53 C54 H54 . . 120.2 ?
    C55 C54 H54 . . 120.2 ?
    C56 C55 C54 . . 120.92(13) ?
    C56 C55 C1 . . 119.42(13) ?
    C54 C55 C1 . . 119.58(13) ?
    F3 C1 F1 . . 107.4(8) ?
    F2A C1 F1A . . 110.1(7) ?
    F3 C1 F2 . . 104.4(6) ?
    F1 C1 F2 . . 103.8(7) ?
    F2A C1 F3A . . 105.6(6) ?
    F1A C1 F3A . . 103.8(8) ?
    F2A C1 C55 . . 115.3(4) ?
    F3 C1 C55 . . 115.5(4) ?
    F1 C1 C55 . . 114.4(6) ?
    F1A C1 C55 . . 113.4(6) ?
    F2 C1 C55 . . 110.3(4) ?
    F3A C1 C55 . . 107.7(4) ?
    C55 C56 C51 . . 120.46(13) ?
    C55 C56 H56 . . 119.8 ?
    C51 C56 H56 . . 119.8 ?
loop_
    _geom_hbond_atom_site_label_D
    _geom_hbond_atom_site_label_H
    _geom_hbond_atom_site_label_A
    _geom_hbond_site_symmetry_A
    _geom_hbond_distance_DH
    _geom_hbond_distance_HA
    _geom_hbond_distance_DA
    _geom_hbond_angle_DHA
    C22 H22C F1A 3_667 0.98 2.55 3.520(13) 168
    C22 H22B O1 2_647 0.98 2.62 3.526(2) 154
    C22 H22A O1 4_565 0.98 2.67 3.562(3) 152
    C56 H56 O1 3_667 0.95 2.78 3.697(2) 162
data_global
_journal_date_recd_electronic     2011-01-11
_journal_date_accepted     2011-01-31
_journal_name_full     'Acta Crystallographica, Section E'
_journal_year     2011
_journal_volume     67
_journal_issue      3
_journal_page_first     o585
_journal_page_last     o585
_journal_paper_category     QO
_journal_coeditor_code     DS2088
_publ_contact_author_name     'Yuri Horak'
_publ_contact_author_address
;
Department of Organic Chemistry,
Ivan Franko National University of Lviv,
Kyryla and Mefodiya 6,
Lviv, 79005, Ukraine
;
_publ_contact_author_email     horrak@gmail.com
_publ_contact_author_fax     ?
_publ_contact_author_phone      380676725887
_publ_section_title
;
1-{5-[2-Chloro-5-(trifluoromethyl)phenyl]thiophen-2-yl}ethanone
;
loop_
    _publ_author_name
    _publ_author_footnote
    _publ_author_address
    'Lytvyn, Roman' .
;
Department of Organic Chemistry,
Ivan Franko National University of Lviv,
Kyryla and Mefodiya 6,
Lviv 79005, Ukraine
;
    'Horak, Yuri' .
;
Department of Organic Chemistry,
Ivan Franko National University of Lviv,
Kyryla and Mefodiya 6,
Lviv 79005, Ukraine
;
    'Matiychuk, Vasyl' .
;
Department of Organic Chemistry,
Ivan Franko National University of Lviv,
Kyryla and Mefodiya 6,
Lviv 79005, Ukraine
;
    'Obushak, Mykola' .
;
Department of Organic Chemistry,
Ivan Franko National University of Lviv,
Kyryla and Mefodiya 6,
Lviv 79005, Ukraine
;
    'Kinzhybalo, Vasyl' .
;
Faculty of Chemistry
University of Wroc\/law
14 Joliot-Curie St
50-383 Wroc\/law
Poland
;
