# Supplementary material for: 1-{5-[2-Chloro-5-(trifluoro­meth­yl)phen­yl]thio­phen-2-yl}ethanone
Source: Acta Crystallogr Sect E Struct Rep Online. 2011 Feb 9;67(Pt 3):o585. doi: 10.1107/S1600536811003965 (PMC3052071; doi:10.1107/S1600536811003965)
Supplement: Supplementary file 2 [file e-67-0o585-Isup2.hkl]

# 
# h,k,l, Fc-squared, Fo-squared, sigma(Fo-squared) and status flag 
# 
data_I
_shelx_title ' gor1 in P2(1)/c' 
_shelx_refln_list_code          4 
_shelx_F_calc_maximum      154.51 
_exptl_crystal_F_000       616.00 
_reflns_d_resolution_high  0.6394 
 
loop_ 
 _symmetry_equiv_pos_as_xyz 
 'x, y, z' 
 '-x, y+1/2, -z+1/2' 
 '-x, -y, -z' 
 'x, -y-1/2, z-1/2' 
 
_cell_length_a    15.3303 
_cell_length_b    10.8091 
_cell_length_c     7.6763 
_cell_angle_alpha  90.000 
_cell_angle_beta   93.724 
_cell_angle_gamma  90.000 
 
_shelx_F_squared_multiplier     1.000 
 
loop_ 
 _refln_index_h 
 _refln_index_k 
 _refln_index_l 
 _refln_F_squared_calc 
 _refln_F_squared_meas 
 _refln_F_squared_sigma 
 _refln_observed_status 
   3   0   0     6671.12     7265.68    150.97 o 
   4   0   0     6518.57     6415.53    151.91 o 
   5   0   0      657.10      641.58      8.40 o 
   6   0   0     5208.64     5251.80    114.51 o 
   7   0   0      488.50      419.24     11.39 o 
   8   0   0     1491.33     1356.68     28.50 o 
   9   0   0       28.96       23.00      5.75 o 
  10   0   0      145.45      155.54      6.04 o 
  11   0   0     2621.05     2677.54     21.25 o 
  12   0   0     1017.60      995.27     18.56 o 
  13   0   0       74.45       62.28      9.25 o 
  14   0   0        0.44        4.60      8.11 o 
  15   0   0     2437.52     2538.99     21.22 o 
  16   0   0      185.65      153.43     11.22 o 
  17   0   0       17.22       12.11     11.50 o 
  18   0   0       90.82       91.56     15.17 o 
  19   0   0      790.64      858.18     23.57 o 
  20   0   0       40.82       37.16     17.53 o 
  21   0   0      187.38      192.69     24.25 o 
  22   0   0        3.57        6.75     17.26 o 
   2   1   0     2385.61     2512.99     42.04 o 
   3   1   0     2502.04     2548.16     18.32 o 
   4   1   0    10446.30    11160.02     81.16 o 
   5   1   0      877.83      827.92      8.57 o 
   6   1   0      503.12      468.04      9.40 o 
   7   1   0     3150.38     3253.26     39.93 o 
   8   1   0      116.61       87.55      4.50 o 
   9   1   0     2107.01     2236.70     32.67 o 
  10   1   0      131.39      101.71      6.38 o 
  11   1   0     1720.33     1768.42     19.75 o 
  12   1   0      437.75      418.17      7.97 o 
  13   1   0      285.55      280.33      8.17 o 
  14   1   0      789.77      807.53      9.27 o 
  15   1   0      155.17      149.15      9.63 o 
  16   1   0      100.49      104.89      9.04 o 
  17   1   0       94.50       96.64     12.27 o 
  18   1   0      513.23      504.35     15.87 o 
  19   1   0       83.70       82.18     11.49 o 
  20   1   0       21.38       10.21     11.16 o 
  21   1   0       25.81       13.18     11.52 o 
  22   1   0      464.21      525.05     32.44 o 
   0   2   0     6637.46     6901.58     21.91 o 
   1   2   0      214.87      225.21      4.48 o 
   2   2   0       44.61       41.51      2.08 o 
   3   2   0     1354.10     1230.94      7.81 o 
   4   2   0      421.22      434.65      7.08 o 
   5   2   0     8326.01     8742.23     56.84 o 
   6   2   0     3087.73     3144.67     13.40 o 
   7   2   0     2629.89     2976.23     26.36 o 
   8   2   0      493.90      520.10      8.65 o 
   9   2   0     1215.99     1203.64     11.81 o 
  10   2   0     2145.90     2051.19     27.52 o 
  11   2   0      326.14      286.06      8.11 o 
  12   2   0      979.33      975.04     27.43 o 
  13   2   0      987.71      999.92     22.76 o 
  14   2   0      848.89      887.73     11.17 o 
  15   2   0      573.31      545.12     16.28 o 
  16   2   0       78.07       73.56      9.29 o 
  17   2   0       27.62       17.72      8.24 o 
  18   2   0        4.89       10.69      7.55 o 
  19   2   0        5.12        4.44      8.09 o 
  20   2   0      256.67      253.06     17.86 o 
  21   2   0      259.86      299.29     17.26 o 
  22   2   0       73.05       71.41     20.86 o 
   1   3   0      262.63      235.73      4.26 o 
   2   3   0     2133.30     2002.88     11.97 o 
   3   3   0      685.19      760.92      8.86 o 
   4   3   0      195.51      230.67      4.76 o 
   5   3   0      833.80      810.21     12.08 o 
   6   3   0     3026.80     3204.45     12.26 o 
   7   3   0     2656.81     2884.63     37.48 o 
   8   3   0        0.65        5.93      3.05 o 
   9   3   0     3807.76     3924.55     16.54 o 
  10   3   0       11.15       16.72      4.36 o 
  11   3   0      453.52      405.84     12.91 o 
  12   3   0        9.36       15.13      6.77 o 
  13   3   0     1284.73     1281.40     19.18 o 
  14   3   0      537.47      548.68     15.29 o 
  15   3   0      468.60      459.63     12.17 o 
  16   3   0       58.57       54.64      8.80 o 
  17   3   0      909.59      996.37     22.03 o 
  18   3   0       50.00       52.36     11.09 o 
  19   3   0      324.37      344.60     15.05 o 
  20   3   0       78.48       60.96     16.39 o 
  21   3   0       86.38       99.81     16.98 o 
  22   3   0       16.39       27.27     19.73 o 
  23   3   0       30.36       54.64     24.84 o 
   0   4   0      173.36      173.24      4.25 o 
   1   4   0     2330.76     2287.17     23.19 o 
   2   4   0        4.91        9.66      2.81 o 
   3   4   0      394.14      440.75      4.64 o 
   4   4   0       22.25       26.11      2.39 o 
   5   4   0     2794.36     2813.86     19.40 o 
   6   4   0     3388.39     3585.37     35.69 o 
   7   4   0      377.67      420.59      5.11 o 
   8   4   0      322.02      314.14      6.69 o 
   9   4   0      591.03      577.46      6.82 o 
  10   4   0      500.76      493.61     11.15 o 
  11   4   0      282.71      275.75      8.93 o 
  12   4   0      536.92      480.35     19.77 o 
  13   4   0       47.04       42.53      7.61 o 
  14   4   0       61.51       47.55      8.77 o 
  15   4   0      268.84      260.35     12.59 o 
  16   4   0       31.53       34.96      9.47 o 
  17   4   0        8.98       13.12      7.88 o 
  18   4   0        0.68        8.88      8.42 o 
  19   4   0       41.01       27.36      9.24 o 
  20   4   0      126.28      124.77     15.83 o 
  21   4   0       81.22       36.44     18.53 o 
  22   4   0        4.65       -1.33     16.90 o 
  23   4   0       27.83       20.16     17.94 o 
   1   5   0      102.11       87.04      2.56 o 
   2   5   0      992.43     1057.87     12.85 o 
   3   5   0     1715.30     1699.05      9.27 o 
   4   5   0      234.66      243.52      3.89 o 
   5   5   0      242.18      218.72      3.70 o 
   6   5   0      994.04     1079.55      8.89 o 
   7   5   0      210.14      234.17      5.78 o 
   8   5   0      113.90      107.53      4.73 o 
   9   5   0       55.80       60.96      4.25 o 
  10   5   0      222.17      231.67     11.63 o 
  11   5   0       67.17       64.03      6.05 o 
  12   5   0      292.34      286.33      7.93 o 
  13   5   0       98.13      110.47     11.98 o 
  14   5   0      342.82      359.34     12.23 o 
  15   5   0      106.13       78.76     11.14 o 
  16   5   0      174.36      178.04     12.03 o 
  17   5   0       24.44       10.36      9.57 o 
  18   5   0      420.92      435.72     14.83 o 
  19   5   0       40.99       42.49     11.17 o 
  20   5   0        6.79       13.05     12.79 o 
  21   5   0       20.11       40.11     20.67 o 
  22   5   0       46.15        9.16     20.56 o 
   0   6   0     4263.97     4496.75     17.00 o 
   1   6   0      108.65      112.87      2.74 o 
   2   6   0        2.10        6.34      2.27 o 
   3   6   0       24.23       34.92      2.80 o 
   4   6   0     1881.68     1970.38     11.28 o 
   5   6   0        2.90        5.92      2.92 o 
   6   6   0       23.68       34.12      3.62 o 
   7   6   0      523.67      481.10      6.49 o 
   8   6   0     1084.49     1045.30      8.61 o 
   9   6   0       78.75       74.07      5.75 o 
  10   6   0        0.56        2.99      4.47 o 
  11   6   0      267.19      271.24      7.62 o 
  12   6   0      697.64      683.58     10.68 o 
  13   6   0       75.56       67.27      9.85 o 
  14   6   0        5.52        7.53      7.75 o 
  15   6   0       38.95       39.67     10.71 o 
  16   6   0       79.06       65.11      9.91 o 
  17   6   0       27.11       18.27     10.10 o 
  18   6   0      138.44      135.38     16.72 o 
  19   6   0      377.73      474.84     26.95 o 
  20   6   0        8.89       23.45     19.78 o 
  21   6   0       53.57       73.65     21.66 o 
  22   6   0        1.71       21.34     21.85 o 
   1   7   0       20.64       13.56      3.14 o 
   2   7   0        1.06        4.10      2.01 o 
   3   7   0       27.62       30.39      3.68 o 
   4   7   0        1.11        6.27      3.04 o 
   5   7   0       57.62       60.81      3.92 o 
   6   7   0       10.74       13.59      4.11 o 
   7   7   0       12.92       19.14      5.22 o 
   8   7   0        0.00        5.17      4.57 o 
   9   7   0      160.32      173.59      9.09 o 
  10   7   0       31.96       34.43      5.38 o 
  11   7   0       19.24       14.60      5.86 o 
  12   7   0        0.23        5.11      5.74 o 
  13   7   0        1.26        4.22      8.78 o 
  14   7   0        1.38        7.19      9.73 o 
  15   7   0      106.05       90.07     11.76 o 
  16   7   0        4.54       11.85      9.94 o 
  17   7   0      158.66      178.43     27.78 o 
  18   7   0        0.03        8.02     17.77 o 
  19   7   0       65.45       77.18     21.50 o 
  21   7   0        0.25       14.40     23.79 o 
   0   8   0     1463.66     1431.23     10.51 o 
   1   8   0      371.93      327.24      5.38 o 
   2   8   0      242.34      241.60      4.69 o 
   3   8   0      547.70      556.19      5.78 o 
   4   8   0      935.67      958.80      7.15 o 
   5   8   0      368.44      337.76      6.26 o 
   6   8   0        0.02        9.15      4.93 o 
   7   8   0      601.80      672.44      7.82 o 
   8   8   0       75.88       71.26      6.24 o 
   9   8   0      731.08      740.41     14.78 o 
  10   8   0        4.45       10.96      5.87 o 
  11   8   0      428.10      438.71     10.01 o 
  12   8   0        6.97       14.22      6.80 o 
  13   8   0       40.52       36.20      8.36 o 
  14   8   0      143.53      143.33     10.43 o 
  15   8   0      300.44      299.83     14.92 o 
  16   8   0      207.31      171.41     18.81 o 
  17   8   0      283.99      320.04     24.99 o 
  18   8   0       21.20       21.75     15.30 o 
   1   9   0      912.60      929.84      9.04 o 
   2   9   0       63.49       55.81      4.94 o 
   3   9   0      695.12      676.58     10.92 o 
   4   9   0        6.69        6.67      3.66 o 
   5   9   0      503.15      498.51      8.43 o 
   6   9   0      759.68      731.84     11.24 o 
   7   9   0     1301.26     1282.58     10.32 o 
   8   9   0      522.23      535.97     11.26 o 
   9   9   0        7.10       11.67      6.62 o 
  10   9   0       14.14       21.80      6.88 o 
  11   9   0      346.88      349.48     11.45 o 
  12   9   0      114.73      118.10      9.04 o 
  13   9   0      131.05      111.62     11.85 o 
  14   9   0      419.58      454.89     21.36 o 
  15   9   0       64.30       59.06     17.26 o 
  16   9   0        6.33        8.11     14.43 o 
  17   9   0       75.84       77.19     26.64 o 
  18   9   0      137.79      132.66     19.99 o 
   0  10   0      720.81      748.89     11.62 o 
   1  10   0      166.95      155.90      6.13 o 
   2  10   0       63.23       51.69      5.05 o 
   3  10   0      415.28      407.45      6.38 o 
   4  10   0       18.40       11.94      4.50 o 
   5  10   0        3.78        2.39      4.95 o 
   6  10   0       68.57       61.85      6.26 o 
   7  10   0       15.87       18.81      6.64 o 
   8  10   0      122.00      120.20      9.40 o 
   9  10   0      562.13      570.21     13.01 o 
  10  10   0      173.73      153.65      9.82 o 
  11  10   0        7.83        9.13      8.19 o 
  12  10   0        0.77        9.11      7.01 o 
  13  10   0        0.34        3.94     11.01 o 
  14  10   0       61.11       43.73     10.63 o 
  15  10   0       77.51       93.52     15.11 o 
  16  10   0       16.48       13.18     15.20 o 
  17  10   0       87.58       69.45     21.55 o 
   1  11   0       15.69        9.21      5.53 o 
   2  11   0     1455.61     1477.33     12.10 o 
   3  11   0      315.80      290.97      6.78 o 
   4  11   0       39.43       35.72      6.30 o 
   5  11   0        0.20        6.60      7.00 o 
   6  11   0      545.06      594.07     11.58 o 
   7  11   0       40.11       28.88      7.27 o 
   8  11   0       13.03       13.08      8.09 o 
   9  11   0      634.55      682.37     13.36 o 
  10  11   0      385.93      377.66     14.33 o 
  11  11   0      112.76      111.73     11.29 o 
  12  11   0       54.20       54.48     11.24 o 
  13  11   0      407.87      448.23     35.18 o 
  14  11   0        2.14        3.91      9.66 o 
  15  11   0        3.99        1.02     11.71 o 
  16  11   0       19.84       12.82     15.60 o 
   0  12   0        1.90        6.94      7.04 o 
   1  12   0      256.47      240.89      9.15 o 
   2  12   0      498.24      490.35      9.64 o 
   3  12   0       22.48       15.16      6.17 o 
   4  12   0       13.47       19.14      5.69 o 
   5  12   0     1004.78     1146.25     21.09 o 
   6  12   0      281.73      258.60     11.40 o 
   7  12   0       23.35       23.89      7.29 o 
   8  12   0      146.75      148.29     11.52 o 
   9  12   0       18.76       28.85      9.48 o 
  10  12   0       79.15       83.44     12.04 o 
  11  12   0       13.91       23.60     11.26 o 
  12  12   0      303.09      307.54     19.29 o 
  13  12   0       53.92       46.70     11.99 o 
  14  12   0       53.78       44.33     13.87 o 
  15  12   0        8.23        1.68     14.16 o 
  16  12   0       18.17       19.54     18.88 o 
   1  13   0      174.71      187.65      8.58 o 
   2  13   0        2.22        4.69      6.95 o 
   3  13   0      190.66      176.95     10.39 o 
   4  13   0        0.65        5.73      6.14 o 
   5  13   0       44.48       45.69      9.18 o 
   6  13   0       30.51       38.38      7.70 o 
   7  13   0       38.98       32.94      9.76 o 
   8  13   0       87.38       77.90     11.55 o 
   9  13   0      127.60      132.59     17.23 o 
  10  13   0        5.56       18.33     12.08 o 
  11  13   0        6.70        8.77     12.56 o 
  12  13   0      188.91      194.19     17.69 o 
  13  13   0        6.25        9.43     11.76 o 
  14  13   0      187.87      245.86     20.30 o 
  15  13   0        1.03        8.37     12.01 o 
   0  14   0      593.53      618.46     16.98 o 
   1  14   0       13.69       19.69      8.43 o 
   2  14   0      102.14       86.24     10.16 o 
   3  14   0       45.33       43.22      8.83 o 
   4  14   0      167.14      153.88     11.49 o 
   5  14   0        2.32        2.97      8.47 o 
   6  14   0        4.37       16.67      9.77 o 
   7  14   0       76.68       94.48     13.13 o 
   8  14   0      190.21      189.90     17.15 o 
   9  14   0        9.91        7.47     11.77 o 
  10  14   0      126.71      153.21     16.83 o 
  11  14   0      134.39      152.87     28.69 o 
  12  14   0        0.12        3.02     13.31 o 
  13  14   0       16.24       20.46     21.28 o 
   1  15   0      221.63      207.83     12.81 o 
   2  15   0       17.58       24.36     11.07 o 
   3  15   0      143.76      132.54     12.79 o 
   4  15   0       35.58       30.49     10.64 o 
   5  15   0        9.28        9.35     10.50 o 
   6  15   0       15.92       15.41     12.27 o 
   7  15   0       42.55       27.80     11.20 o 
   8  15   0       64.96       40.43     14.21 o 
   9  15   0      122.02      136.53     15.91 o 
  10  15   0       33.91       38.91     19.64 o 
   0  16   0       54.74       49.46     14.57 o 
   1  16   0       70.90       73.37     11.61 o 
   2  16   0        0.39        5.82      9.69 o 
   3  16   0       11.57       11.96     10.09 o 
   4  16   0       20.29       39.34     13.54 o 
   5  16   0      204.94      213.17     16.03 o 
   6  16   0       33.30       28.30     15.09 o 
   7  16   0       34.33       45.98     22.05 o 
 -23   1   1       57.71       52.86     14.28 o 
 -22   1   1       98.54      117.64     16.76 o 
 -21   1   1       16.01        6.95     13.45 o 
 -20   1   1      201.18      205.20     14.06 o 
 -19   1   1       99.59       86.60     11.03 o 
 -18   1   1      178.57      174.46     11.87 o 
 -17   1   1       68.38       64.11      8.51 o 
 -16   1   1       24.59       21.48      8.13 o 
 -15   1   1      305.81      304.62      9.46 o 
 -14   1   1      324.35      293.35      8.77 o 
 -13   1   1       51.17       53.76      6.85 o 
 -12   1   1       90.78       80.61      7.86 o 
 -11   1   1      371.46      351.47      5.62 o 
 -10   1   1       37.80       50.33      4.68 o 
  -9   1   1        0.06        4.86      3.54 o 
  -8   1   1     2528.84     2636.84     17.71 o 
  -7   1   1     2369.94     2381.86     26.82 o 
  -6   1   1      145.48      173.47      3.93 o 
  -5   1   1     3534.56     3628.84     45.76 o 
  -4   1   1     1906.51     1827.49     29.37 o 
  -3   1   1     1574.44     1535.02     14.61 o 
  -2   1   1     1192.38     1203.18     10.73 o 
  -1   1   1     4951.00     5141.08     45.73 o 
   0   1   1     1705.98     1732.55     10.43 o 
   1   1   1      370.00      404.74      6.87 o 
   2   1   1     4265.25     4417.25     89.58 o 
   3   1   1     2367.65     2550.17     21.82 o 
   4   1   1      872.97      881.00     16.17 o 
   5   1   1     1790.17     1852.33     22.67 o 
   6   1   1      170.22      163.02      4.75 o 
   7   1   1       89.85       83.90      5.76 o 
   8   1   1      458.32      422.95     23.84 o 
   9   1   1      159.04      142.42      7.05 o 
  10   1   1       87.74       89.26      5.65 o 
  11   1   1      196.40      177.27      5.96 o 
  12   1   1     3599.64     3674.58     58.51 o 
  13   1   1      187.17      164.65      7.47 o 
  14   1   1       17.61       13.50      5.60 o 
  15   1   1      102.64      102.77      7.64 o 
  16   1   1      211.41      196.42      9.10 o 
  17   1   1      302.59      300.31     20.58 o 
  18   1   1       42.18       33.15      8.35 o 
  19   1   1      338.95      355.54     20.70 o 
 -23   2   1       38.69       30.55     15.72 o 
 -22   2   1       28.43       24.62     12.71 o 
 -21   2   1       32.47       31.16     12.30 o 
 -20   2   1       30.75       31.14     11.93 o 
 -19   2   1        4.24        6.45      8.28 o 
 -18   2   1       69.53       65.31      9.64 o 
 -17   2   1       20.22       11.15      7.40 o 
 -16   2   1       65.83       66.71      8.27 o 
 -15   2   1       17.78       14.60      6.97 o 
 -14   2   1      489.08      499.91      9.51 o 
 -13   2   1      772.30      732.24     11.07 o 
 -12   2   1      504.58      512.07     10.03 o 
 -11   2   1      178.56      161.02      7.33 o 
 -10   2   1      104.53      110.27      5.91 o 
  -9   2   1       37.51       36.92      4.45 o 
  -8   2   1      195.11      187.75      4.85 o 
  -7   2   1       92.43       92.84      3.82 o 
  -6   2   1       73.56       46.03      3.30 o 
  -5   2   1       76.09       89.76      3.25 o 
  -4   2   1      372.78      360.90      4.55 o 
  -3   2   1     1025.53     1044.88      5.90 o 
  -2   2   1       13.24       11.87      2.07 o 
  -1   2   1    23872.27    26346.52    234.03 o 
   0   2   1       38.38       45.12      3.10 o 
   1   2   1     7419.98     7952.12    119.43 o 
   2   2   1     6058.75     6417.33    101.88 o 
   3   2   1     1346.14     1309.21     18.94 o 
   4   2   1       55.72       63.07      2.63 o 
   5   2   1     1954.45     1981.24     38.16 o 
   6   2   1       95.81       71.32      3.73 o 
   7   2   1      861.62      810.27      6.67 o 
   8   2   1        3.98        6.43      3.47 o 
   9   2   1        0.03        8.54      3.15 o 
  10   2   1     1072.43     1088.60     15.48 o 
  11   2   1      498.05      455.89     12.79 o 
  12   2   1     1065.16     1040.89     14.81 o 
  13   2   1       91.97       87.96      7.51 o 
  14   2   1       78.96       89.40      9.26 o 
  15   2   1       63.73       69.85      8.26 o 
  16   2   1      332.92      339.00     10.87 o 
  17   2   1        4.93        2.69      6.69 o 
  18   2   1      420.86      460.29     15.91 o 
  19   2   1       46.99       55.19     11.47 o 
 -23   3   1        0.07       -3.79     13.19 o 
 -22   3   1       36.71       29.42     16.45 o 
 -21   3   1       90.08       79.10     15.88 o 
 -20   3   1       30.98       24.73     11.41 o 
 -19   3   1       13.54       15.13      9.51 o 
 -18   3   1        5.21        5.57      7.70 o 
 -17   3   1       45.11       37.89      8.08 o 
 -16   3   1      860.56      859.76     12.83 o 
 -15   3   1        0.30       11.78      7.05 o 
 -14   3   1      270.70      222.79     10.00 o 
 -13   3   1      296.66      312.75     10.02 o 
 -12   3   1       32.40       31.07      6.97 o 
 -11   3   1      281.29      266.66      8.42 o 
 -10   3   1     1603.68     1661.53     33.70 o 
  -9   3   1       34.17       28.90      3.69 o 
  -8   3   1       25.30       39.34      2.99 o 
  -7   3   1        8.32        8.20      2.63 o 
  -6   3   1       88.60       71.55      3.04 o 
  -5   3   1     1313.71     1310.63     12.36 o 
  -4   3   1       50.31       48.91      3.54 o 
  -3   3   1       87.39       91.67      3.41 o 
  -2   3   1     3950.31     4168.19     29.40 o 
  -1   3   1     4588.50     4876.95     48.97 o 
   0   3   1      114.94       93.51      3.02 o 
   1   3   1      223.35      257.42      4.42 o 
   2   3   1        8.48        7.20      2.49 o 
   3   3   1     1202.92     1297.64     16.47 o 
   4   3   1       50.16       44.49      3.56 o 
   5   3   1     5751.16     6369.20     88.97 o 
   6   3   1     1320.35     1430.75      7.18 o 
   7   3   1      165.24      183.07      4.63 o 
   8   3   1        4.11        5.54      3.04 o 
   9   3   1     2283.50     2425.74     20.99 o 
  10   3   1       50.53       56.72      4.89 o 
  11   3   1      334.65      303.74      7.80 o 
  12   3   1       22.41       21.40      5.35 o 
  13   3   1       11.86       14.64      5.60 o 
  14   3   1        0.10        4.34      5.96 o 
  15   3   1       22.02       19.05      7.73 o 
  16   3   1      221.07      223.52      9.51 o 
  17   3   1        3.47       14.55      8.05 o 
  18   3   1       40.83       33.40     16.47 o 
  19   3   1       13.93       12.11     11.76 o 
 -23   4   1        8.47        6.87     13.86 o 
 -22   4   1        2.27       -3.42     11.59 o 
 -21   4   1       16.12        3.72     11.13 o 
 -20   4   1      399.49      415.61     18.75 o 
 -19   4   1      288.33      325.49     15.77 o 
 -18   4   1        9.86        7.94      7.98 o 
 -17   4   1      709.43      730.89     21.91 o 
 -16   4   1        0.04        5.78      8.83 o 
 -15   4   1       37.02       39.18      9.70 o 
 -14   4   1        4.19        9.15      7.44 o 
 -13   4   1     4452.36     4513.86     53.69 o 
 -12   4   1      693.98      684.52     11.77 o 
 -11   4   1       80.93       68.48      5.71 o 
 -10   4   1        4.20        6.81      5.92 o 
  -9   4   1     2299.12     2351.65     29.22 o 
  -8   4   1       86.85       81.80      6.00 o 
  -7   4   1        2.80        6.94      2.90 o 
  -6   4   1     4116.24     4181.67     13.02 o 
  -5   4   1     4193.79     4478.43     35.80 o 
  -4   4   1      434.65      461.83      4.08 o 
  -3   4   1       10.21       12.82      2.01 o 
  -2   4   1     3354.46     3231.30     47.89 o 
  -1   4   1     1578.58     1713.75     14.05 o 
   0   4   1       11.37       13.52      3.05 o 
   1   4   1       48.74       39.85      3.35 o 
   2   4   1     2589.06     2524.64     30.74 o 
   3   4   1      516.06      527.40      4.94 o 
   4   4   1      782.22      833.91      7.12 o 
   5   4   1     1503.16     1685.37     11.24 o 
   6   4   1     3587.70     3823.45     34.00 o 
   7   4   1      639.90      703.10      8.29 o 
   8   4   1       57.36       49.06      4.24 o 
   9   4   1     1261.58     1232.44     13.36 o 
  10   4   1     2311.22     2344.74     15.88 o 
  11   4   1     1361.38     1375.44     13.58 o 
  12   4   1     1254.81     1227.68     17.79 o 
  13   4   1      745.54      767.75     14.33 o 
  14   4   1      290.52      281.61     11.08 o 
  15   4   1      109.44      102.64     11.09 o 
  16   4   1       87.56       88.04      9.93 o 
  17   4   1      404.19      430.65     22.72 o 
  18   4   1       21.78       20.55     10.12 o 
  19   4   1       46.71       32.37     15.38 o 
 -22   5   1       38.76       20.62     14.34 o 
 -21   5   1      216.91      216.02     16.32 o 
 -20   5   1      366.27      397.88     25.77 o 
 -19   5   1       69.45       56.12     13.58 o 
 -18   5   1        8.51        5.70     11.89 o 
 -17   5   1      135.14      133.65     12.46 o 
 -16   5   1      564.51      583.48     15.24 o 
 -15   5   1       65.38       54.96     11.17 o 
 -14   5   1        1.17        8.82      7.39 o 
 -13   5   1      223.25      211.28     10.51 o 
 -12   5   1     2871.07     2981.38     25.50 o 
 -11   5   1       10.09        3.28      5.17 o 
 -10   5   1     1296.79     1321.17     15.56 o 
  -9   5   1      131.81      113.28      5.74 o 
  -8   5   1     1213.53     1276.16     12.97 o 
  -7   5   1      119.44      125.87      5.29 o 
  -6   5   1     2714.91     2867.29     44.48 o 
  -5   5   1      570.93      571.80      8.18 o 
  -4   5   1      207.42      227.66      3.48 o 
  -3   5   1        3.91        5.41      2.19 o 
  -2   5   1     1931.75     2056.23     14.93 o 
  -1   5   1     2186.94     2295.55     14.00 o 
   0   5   1      221.02      236.76      3.24 o 
   1   5   1     1351.08     1236.92      8.18 o 
   2   5   1     1213.19     1306.29     13.00 o 
   3   5   1     6763.17     7280.17     45.30 o 
   4   5   1       36.16       55.64      3.26 o 
   5   5   1     2013.38     1973.33     14.35 o 
   6   5   1      892.58      969.58      7.71 o 
   7   5   1       89.59       94.18      4.88 o 
   8   5   1      530.88      548.79     13.57 o 
   9   5   1     1388.25     1337.47     13.13 o 
  10   5   1       28.59       37.14      5.09 o 
  11   5   1        5.56        8.01      4.72 o 
  12   5   1      239.05      210.24      7.29 o 
  13   5   1      102.89      110.33      9.89 o 
  14   5   1      112.26      100.72      9.49 o 
  15   5   1        2.25       12.21      8.23 o 
  16   5   1     1412.78     1525.17     18.67 o 
  17   5   1       35.96       32.57     15.16 o 
  18   5   1       28.41       12.67     18.53 o 
  19   5   1       83.02       98.26     21.42 o 
  20   5   1      104.94       68.32     19.22 o 
 -22   6   1      245.00      310.14     22.89 o 
 -21   6   1        1.24       25.94     16.00 o 
 -20   6   1      117.85      126.30     15.38 o 
 -19   6   1      118.72      158.41     26.12 o 
 -18   6   1      311.29      354.09     23.54 o 
 -17   6   1       11.59       11.38     10.47 o 
 -16   6   1       15.17        6.15      8.96 o 
 -15   6   1       91.08       97.95     12.47 o 
 -14   6   1       46.49       52.97      8.69 o 
 -13   6   1      384.85      347.65     12.05 o 
 -12   6   1      109.16      100.20      8.18 o 
 -11   6   1      251.39      254.35      8.83 o 
 -10   6   1      448.09      440.57      7.28 o 
  -9   6   1       16.87       14.88      4.44 o 
  -8   6   1     1630.83     1780.41     32.91 o 
  -7   6   1      782.37      799.48      7.99 o 
  -6   6   1       41.78       40.44      4.90 o 
  -5   6   1     1429.70     1678.51     11.72 o 
  -4   6   1      700.51      683.86      6.11 o 
  -3   6   1     2797.38     2962.46     20.02 o 
  -2   6   1      983.93     1037.55      7.92 o 
  -1   6   1       34.51       18.81      2.52 o 
   0   6   1     1212.20     1225.45      7.55 o 
   1   6   1      890.88      847.08      7.79 o 
   2   6   1        5.46        9.51      2.43 o 
   3   6   1      522.74      484.54      4.39 o 
   4   6   1       32.53       35.09      3.10 o 
   5   6   1       42.87       48.61      3.40 o 
   6   6   1        4.96        7.91      2.99 o 
   7   6   1     1775.97     1822.61     33.56 o 
   8   6   1      337.92      330.65      7.55 o 
   9   6   1      184.12      157.78      6.36 o 
  10   6   1      171.04      133.65      6.68 o 
  11   6   1      140.59      109.20      7.83 o 
  12   6   1     1439.62     1456.71     18.97 o 
  13   6   1      327.52      290.02      8.69 o 
  14   6   1      483.65      462.03     12.86 o 
  15   6   1      109.21       89.69     12.38 o 
  16   6   1       89.34       77.02     18.72 o 
  17   6   1       38.71       35.84     17.44 o 
  20   6   1        0.20        2.63     19.58 o 
 -21   7   1        0.65       12.36     14.54 o 
 -20   7   1       74.84       90.93     22.22 o 
 -19   7   1      407.87      403.46     29.35 o 
 -18   7   1       18.28       24.85     17.60 o 
 -17   7   1      197.35      236.04     24.49 o 
 -16   7   1       27.99       21.52     11.72 o 
 -15   7   1      831.91      878.85     16.96 o 
 -14   7   1      135.40      108.80     10.74 o 
 -13   7   1       67.54       67.52      8.48 o 
 -12   7   1       62.82       55.86      8.55 o 
 -11   7   1     1142.51     1223.92     14.28 o 
 -10   7   1      423.56      406.98      9.68 o 
  -9   7   1      101.06       89.86      6.76 o 
  -8   7   1      127.44      109.67      7.00 o 
  -7   7   1     3292.85     3404.86     46.52 o 
  -6   7   1       65.00       62.57      4.70 o 
  -5   7   1       54.94       51.75      4.21 o 
  -4   7   1     2232.38     2213.17     10.01 o 
  -3   7   1        1.52        7.53      3.19 o 
  -2   7   1      271.99      250.86      4.15 o 
  -1   7   1      124.95      131.29      3.81 o 
   0   7   1     2205.37     2202.39     12.20 o 
   1   7   1       61.22       47.39      4.32 o 
   2   7   1     1701.10     1778.52     18.75 o 
   3   7   1      193.89      207.37      4.18 o 
   4   7   1     4452.55     4382.27     27.68 o 
   5   7   1      102.24       79.50      3.64 o 
   6   7   1       81.50       65.56      4.32 o 
   7   7   1      233.91      246.43      6.90 o 
   8   7   1      791.21      771.00     13.13 o 
   9   7   1      552.81      512.82     16.26 o 
  10   7   1       69.22       66.23      6.57 o 
  11   7   1      280.31      314.08      8.63 o 
  12   7   1      457.97      440.71      8.55 o 
  13   7   1        0.00        6.33      6.80 o 
  14   7   1      208.52      221.97     15.10 o 
  15   7   1      510.45      549.19     16.06 o 
  16   7   1      186.00      179.31     20.53 o 
  17   7   1       88.51      113.03     30.40 o 
 -21   8   1      102.45       93.85     24.48 o 
 -20   8   1        0.03       16.59     19.18 o 
 -19   8   1      182.55      166.02     24.91 o 
 -18   8   1      605.67      730.31     34.31 o 
 -17   8   1        4.47        3.16     14.65 o 
 -16   8   1        0.30        3.05     14.05 o 
 -15   8   1       55.80       43.50     13.57 o 
 -14   8   1      340.20      350.55     16.78 o 
 -13   8   1      134.88      140.63      9.62 o 
 -12   8   1      436.78      423.03     13.74 o 
 -11   8   1       31.38       28.38      6.88 o 
 -10   8   1       78.34       73.74      7.31 o 
  -9   8   1       99.18       83.72      8.62 o 
  -8   8   1      900.39      897.11     13.11 o 
  -7   8   1     2289.43     2307.88     15.62 o 
  -6   8   1      172.64      157.38      6.49 o 
  -5   8   1       66.38       73.15      7.07 o 
  -4   8   1        0.28        2.39      3.36 o 
  -3   8   1      755.26      724.99      7.56 o 
  -2   8   1       77.22       71.53      4.45 o 
  -1   8   1     1727.85     1753.77     13.42 o 
   0   8   1      486.75      448.15      4.72 o 
   1   8   1       40.70       36.05      3.74 o 
   2   8   1     1241.69     1274.95     11.36 o 
   3   8   1     1124.71     1095.08      7.58 o 
   4   8   1        0.08        5.86      2.95 o 
   5   8   1      325.56      289.44      4.83 o 
   6   8   1       40.00       25.06      4.78 o 
   7   8   1      973.43      961.85      9.29 o 
   8   8   1     1123.05     1174.30     11.61 o 
   9   8   1        0.00        5.34      5.60 o 
  10   8   1       13.94       14.53      6.10 o 
  11   8   1      248.25      223.46      9.67 o 
  12   8   1      478.24      433.59     17.40 o 
  13   8   1      129.25      121.01      8.11 o 
  14   8   1       90.48      103.35     11.49 o 
  15   8   1      232.10      222.47     22.12 o 
  16   8   1       13.11       26.95     21.74 o 
 -20   9   1        3.00       -8.19     21.54 o 
 -19   9   1        3.41        3.68     21.21 o 
 -18   9   1        2.21       -9.41     19.81 o 
 -17   9   1       41.92       29.59     16.43 o 
 -16   9   1      104.27       77.59     22.00 o 
 -15   9   1        1.64        3.83     17.63 o 
 -14   9   1      141.19      146.29     15.69 o 
 -13   9   1       21.13       19.29      9.55 o 
 -12   9   1      316.50      308.74     11.66 o 
 -11   9   1        6.45        3.47      6.90 o 
 -10   9   1       26.33       21.50      6.58 o 
  -9   9   1       13.73        9.68      6.75 o 
  -8   9   1       18.10       16.56      6.72 o 
  -7   9   1        6.20       15.77      6.10 o 
  -6   9   1       56.49       52.00      5.65 o 
  -5   9   1      535.83      536.71      8.53 o 
  -4   9   1       12.14       10.28      3.98 o 
  -3   9   1      626.09      593.10      6.93 o 
  -2   9   1     1927.39     1950.33     13.47 o 
  -1   9   1      754.54      719.46      6.93 o 
   0   9   1       78.66       74.11      4.78 o 
   1   9   1      453.52      460.14      5.65 o 
   2   9   1        3.52        5.08      3.81 o 
   3   9   1     1211.31     1317.60      8.25 o 
   4   9   1     1651.76     1645.50     14.56 o 
   5   9   1       93.20      103.51      6.30 o 
   6   9   1      220.82      198.30      6.67 o 
   7   9   1        9.68        5.14      5.35 o 
   8   9   1      255.59      244.83      7.07 o 
   9   9   1     1449.12     1542.56     18.13 o 
  10   9   1      359.47      368.33     10.65 o 
  11   9   1       52.46       46.42      7.32 o 
  12   9   1      304.59      309.69     11.27 o 
  13   9   1      170.54      159.29     11.92 o 
  14   9   1       52.45       57.10      9.47 o 
  15   9   1       56.85       45.28     30.77 o 
 -19  10   1        6.58        4.15     22.42 o 
 -18  10   1        2.43       -3.72     21.01 o 
 -17  10   1       86.78       73.91     22.01 o 
 -16  10   1       35.29       30.52     20.25 o 
 -15  10   1        3.00       -1.34     16.78 o 
 -14  10   1      120.16      122.86     18.59 o 
 -13  10   1      756.84      836.96     23.35 o 
 -12  10   1       24.39       15.52      8.94 o 
 -11  10   1       54.95       45.77      9.99 o 
 -10  10   1       39.44       36.63      8.65 o 
  -9  10   1     1008.78     1043.86     21.92 o 
  -8  10   1        3.40        8.01      7.26 o 
  -7  10   1      173.88      173.50     11.86 o 
  -6  10   1       23.77       20.63      5.45 o 
  -5  10   1      598.89      610.59     19.05 o 
  -4  10   1       29.53       22.84      5.38 o 
  -3  10   1      102.50       83.53      5.28 o 
  -2  10   1      788.62      785.52      8.75 o 
  -1  10   1       32.69       22.13      4.78 o 
   0  10   1       56.17       48.39      4.97 o 
   1  10   1      345.87      332.73      7.54 o 
   2  10   1      873.27      869.37      8.83 o 
   3  10   1        0.00        9.19      4.07 o 
   4  10   1      514.77      520.86      7.88 o 
   5  10   1      378.14      401.04      9.59 o 
   6  10   1     1184.24     1257.48     10.64 o 
   7  10   1      143.17      137.18      7.65 o 
   8  10   1      404.19      424.85     10.49 o 
   9  10   1        3.21       10.24      8.12 o 
  10  10   1      579.98      591.95     12.32 o 
  11  10   1       66.58       71.79      8.64 o 
  12  10   1       44.03       33.78      8.63 o 
  13  10   1      487.08      547.94     13.34 o 
  14  10   1       36.27       33.23     17.45 o 
  15  10   1        1.10        0.86     13.92 o 
 -18  11   1       34.51       25.08     17.85 o 
 -17  11   1       89.27      114.37     27.38 o 
 -16  11   1       52.75       46.10     24.26 o 
 -15  11   1        0.51       -1.20     12.24 o 
 -14  11   1        4.51       -1.03     10.37 o 
 -13  11   1        0.13        5.10     12.54 o 
 -12  11   1       49.17       40.48      9.59 o 
 -11  11   1      242.13      242.10     11.99 o 
 -10  11   1      156.65      142.79     10.45 o 
  -9  11   1       35.83       34.87      9.87 o 
  -8  11   1      118.42      127.44     12.80 o 
  -7  11   1        0.11       -1.52      5.95 o 
  -6  11   1      184.52      185.38      7.88 o 
  -5  11   1      146.44      133.86      7.41 o 
  -4  11   1      243.70      241.24      8.12 o 
  -3  11   1      215.69      213.60      7.90 o 
  -2  11   1      227.27      208.42      6.60 o 
  -1  11   1      193.84      170.97      7.71 o 
   0  11   1        7.36        7.05      5.53 o 
   1  11   1        9.34        9.56      5.19 o 
   2  11   1       22.94       16.95      5.09 o 
   3  11   1        0.11        4.29      5.11 o 
   4  11   1        8.87        3.90      5.76 o 
   5  11   1        0.14        7.81      6.66 o 
   6  11   1        0.12        7.12      5.83 o 
   7  11   1       43.03       36.62      9.21 o 
   8  11   1       16.20        9.82      6.26 o 
   9  11   1        4.86       13.64      8.51 o 
  10  11   1        3.37        6.11      4.95 o 
  11  11   1       63.35       47.81      8.83 o 
  12  11   1       66.46       57.32     12.10 o 
  13  11   1       84.97       56.79     13.07 o 
  14  11   1       96.48      106.22     22.19 o 
  15  11   1       53.12       89.28     21.72 o 
 -16  12   1       62.81       35.76     17.17 o 
 -15  12   1       16.90       13.55     12.13 o 
 -14  12   1      104.88      101.11     18.96 o 
 -13  12   1        1.94       -1.89     11.20 o 
 -12  12   1        8.57        9.48     12.31 o 
 -11  12   1        1.79        9.07     11.95 o 
 -10  12   1      357.11      354.77     18.76 o 
  -9  12   1      127.14      116.08     13.26 o 
  -8  12   1       28.20       35.04     11.95 o 
  -7  12   1      189.57      195.31      8.84 o 
  -6  12   1      227.39      234.23      9.61 o 
  -5  12   1       54.62       50.38      7.48 o 
  -4  12   1      295.19      304.17      9.68 o 
  -3  12   1       65.51       52.41      7.02 o 
  -2  12   1       95.11       90.05      7.48 o 
  -1  12   1       80.94       85.17      7.36 o 
   0  12   1       43.48       35.94      7.28 o 
   1  12   1      347.67      349.79      9.55 o 
   2  12   1      172.44      173.64      7.50 o 
   3  12   1      209.14      207.73      8.64 o 
   4  12   1      104.61       81.65      8.03 o 
   5  12   1       19.27       22.66      6.69 o 
   6  12   1      158.22      143.78     11.10 o 
   7  12   1      121.94      135.46     10.58 o 
   8  12   1        2.37        4.82      8.93 o 
   9  12   1        7.75        6.45      9.62 o 
  10  12   1      345.15      339.05     18.23 o 
  11  12   1       20.72       19.44      9.41 o 
  12  12   1       59.29       69.09     13.93 o 
  13  12   1        5.73       19.52     20.02 o 
  14  12   1      227.87      300.08     26.59 o 
  15  12   1       17.14       33.43     19.18 o 
 -15  13   1      178.18      177.90     26.70 o 
 -14  13   1        9.24        7.78     14.73 o 
 -13  13   1        1.31       -1.23     12.96 o 
 -12  13   1      264.81      284.62     18.78 o 
 -11  13   1      295.37      345.32     19.75 o 
 -10  13   1       29.20       30.63     14.26 o 
  -9  13   1        0.92        1.01     11.73 o 
  -8  13   1      151.75      128.51     13.98 o 
  -7  13   1      209.67      213.61     12.88 o 
  -6  13   1       10.59       12.54      7.25 o 
  -5  13   1      126.21      126.00      9.77 o 
  -4  13   1       44.56       56.86      8.55 o 
  -3  13   1      859.30      908.62     11.75 o 
  -2  13   1       43.08       45.36      8.96 o 
  -1  13   1      168.72      156.18      7.59 o 
   0  13   1      302.78      303.13      9.15 o 
   1  13   1       97.12       79.44      8.23 o 
   2  13   1       10.45        9.07      6.42 o 
   3  13   1        0.02       10.72      8.07 o 
   4  13   1      684.93      710.20     13.46 o 
   5  13   1       69.11       76.82      8.06 o 
   6  13   1       14.52       15.87      7.58 o 
   7  13   1      239.29      261.17     12.93 o 
   8  13   1      318.07      371.12     12.97 o 
   9  13   1      129.62      147.93     16.77 o 
  10  13   1      137.47      120.52     15.97 o 
  11  13   1      126.08      152.17     31.77 o 
  12  13   1      186.32      239.35     31.20 o 
  13  13   1       58.96       89.60     25.30 o 
  14  13   1       68.61       77.00     23.52 o 
 -13  14   1       16.55        8.57     20.96 o 
 -12  14   1        7.59        9.50     13.23 o 
 -11  14   1       46.84       41.47     16.93 o 
 -10  14   1        5.06        9.02     13.37 o 
  -9  14   1       17.83       21.84     14.61 o 
  -8  14   1        8.76       14.78     13.41 o 
  -7  14   1       18.08       15.57     11.48 o 
  -6  14   1       37.16       32.10     10.14 o 
  -5  14   1       55.17       62.96     10.89 o 
  -4  14   1       15.26       12.50      8.87 o 
  -3  14   1       26.77       23.42     10.21 o 
  -2  14   1        0.59        5.29     10.05 o 
  -1  14   1       51.31       52.64      8.50 o 
   0  14   1        6.71       10.02      8.09 o 
   1  14   1       50.86       47.76      7.65 o 
   2  14   1       59.98       56.11      9.64 o 
   3  14   1        2.45        3.62      9.20 o 
   4  14   1       22.11       18.55      8.98 o 
   5  14   1        0.26        7.63      9.87 o 
   6  14   1       58.70       66.21     11.54 o 
   7  14   1        0.80        1.25      9.86 o 
   8  14   1        2.61        6.29     10.99 o 
   9  14   1       10.97       13.91     11.83 o 
  10  14   1      108.19      161.46     20.01 o 
  11  14   1       15.87       32.31     19.86 o 
  12  14   1        0.00       21.27     23.57 o 
 -10  15   1        1.01       12.36     22.16 o 
  -9  15   1        0.81       -4.07     13.81 o 
  -8  15   1        1.34        0.38     10.14 o 
  -7  15   1       97.61       95.09     18.92 o 
  -6  15   1        0.05        9.03     11.60 o 
  -5  15   1       34.31       40.83     11.03 o 
  -4  15   1        0.04        5.68     10.93 o 
  -3  15   1      186.58      171.20     21.02 o 
  -2  15   1        0.93        6.55      8.68 o 
  -1  15   1       50.11       39.86     11.32 o 
   0  15   1      105.39      113.71     10.81 o 
   1  15   1       95.63       90.10     10.08 o 
   2  15   1        2.51       11.71      9.26 o 
   3  15   1        3.62        6.80      9.75 o 
   4  15   1       72.71       71.75     12.05 o 
   5  15   1       17.61       14.03     10.88 o 
   6  15   1        0.92        4.84     10.40 o 
   7  15   1       40.32       30.00     11.47 o 
   8  15   1        9.22       30.25     30.72 o 
   9  15   1       11.57       23.55     14.40 o 
  -6  16   1       25.86       31.10     17.38 o 
  -5  16   1       44.87       28.31     11.79 o 
  -4  16   1       27.21       22.78     11.46 o 
  -3  16   1       49.38       48.52     12.05 o 
  -2  16   1      106.13      118.47     13.60 o 
  -1  16   1      124.03      152.75     15.10 o 
   0  16   1       61.66       60.84     12.16 o 
   1  16   1       81.28       72.65     13.80 o 
   2  16   1       44.27       51.14     11.60 o 
   3  16   1       17.07       11.09     11.16 o 
   4  16   1       14.99        8.49     10.51 o 
   5  16   1       32.23       27.00     12.41 o 
   6  16   1       40.31       32.14     15.87 o 
   7  16   1       44.01       31.62     18.94 o 
 -23   0   2       21.73       20.86     22.61 o 
 -22   0   2      279.38      349.36     28.47 o 
 -21   0   2       47.00       64.43     17.24 o 
 -20   0   2        1.37        6.51     15.83 o 
 -19   0   2       70.02       75.70     16.93 o 
 -18   0   2      799.57      834.90     20.38 o 
 -17   0   2       13.56       12.68     10.59 o 
 -16   0   2       78.14       67.69     13.83 o 
 -15   0   2     1585.18     1807.88     25.61 o 
 -14   0   2      262.44      179.73     17.53 o 
 -13   0   2       37.31       19.85      8.45 o 
 -12   0   2       17.72       24.88      7.75 o 
 -11   0   2      835.70      805.74     10.16 o 
 -10   0   2      427.21      431.91      8.65 o 
  -9   0   2        2.67        3.37      4.91 o 
  -8   0   2     3810.19     4199.09     53.22 o 
  -7   0   2     2467.96     2159.40     26.88 o 
  -6   0   2      148.89      129.47      5.30 o 
  -5   0   2     2122.76     2218.35     13.24 o 
  -4   0   2     7181.65     7643.95     37.06 o 
  -3   0   2    13286.33    14545.29     79.62 o 
  -2   0   2     9148.47     9674.08     24.99 o 
  -1   0   2      729.49      732.09     17.97 o 
   0   0   2     9861.43    10383.16     84.45 o 
   1   0   2      738.18      747.62     14.26 o 
   2   0   2     2775.18     2809.09     12.64 o 
   3   0   2       65.48       90.23      6.11 o 
   4   0   2    16920.60    18204.87    586.24 o 
   5   0   2      111.60       99.18      8.36 o 
   6   0   2     3172.86     3401.31    105.29 o 
   7   0   2     2508.00     2875.43     97.91 o 
   8   0   2     7122.13     7214.78    379.15 o 
   9   0   2      365.88      361.83     11.81 o 
  10   0   2     3802.48     3825.89     61.45 o 
  11   0   2     4199.49     4028.50     50.21 o 
  12   0   2      572.76      543.54     10.45 o 
  13   0   2      917.69      932.13     18.51 o 
  14   0   2     3027.80     2996.48    192.11 o 
  15   0   2     1373.11     1304.25     34.78 o 
  16   0   2      185.15      161.72     18.92 o 
  17   0   2      135.90      113.15     19.11 o 
  18   0   2       60.30       70.08     20.87 o 
  19   0   2      454.83      468.85     40.55 o 
 -23   1   2       18.62       18.34     17.91 o 
 -22   1   2       91.30      105.02     24.23 o 
 -21   1   2      179.21      177.44     26.25 o 
 -20   1   2       90.92       76.84     13.92 o 
 -19   1   2      224.62      201.55     14.21 o 
 -18   1   2      444.12      427.22     12.29 o 
 -17   1   2       70.37       65.98      9.82 o 
 -16   1   2       30.25       29.75      7.46 o 
 -15   1   2     1525.94     1527.44     14.99 o 
 -14   1   2     1524.48     1551.92     19.60 o 
 -13   1   2        1.36        6.88      5.66 o 
 -12   1   2        0.93        7.81      5.19 o 
 -11   1   2       36.31       53.56      6.12 o 
 -10   1   2     2301.91     2266.11     19.13 o 
  -9   1   2     1279.67     1321.14     17.71 o 
  -8   1   2      585.62      553.78      5.58 o 
  -7   1   2      235.88      243.65      5.12 o 
  -6   1   2        5.95       12.16      3.04 o 
  -5   1   2       38.46       36.90      3.23 o 
  -4   1   2     3975.54     4002.48     33.25 o 
  -3   1   2    11904.33    12909.68     82.77 o 
  -2   1   2    15879.92    17957.59     43.80 o 
  -1   1   2     5311.59     5784.21     11.85 o 
   0   1   2     1481.90     1510.84     21.13 o 
   1   1   2      101.39      106.59      2.73 o 
   2   1   2       13.00       16.64      3.13 o 
   3   1   2     3244.30     3389.04     23.68 o 
   4   1   2     1417.72     1471.67     12.97 o 
   5   1   2      120.17      149.73      4.13 o 
   6   1   2     1015.64     1111.09     16.03 o 
   7   1   2      405.91      367.48      5.15 o 
   8   1   2      385.01      372.13      8.99 o 
   9   1   2        1.68       11.56      4.35 o 
  10   1   2       91.99       89.19      5.25 o 
  11   1   2     2124.72     2199.92     29.70 o 
  12   1   2      497.03      433.71      7.93 o 
  13   1   2      324.90      287.82      8.58 o 
  14   1   2      666.67      631.43     14.20 o 
  15   1   2      112.07       82.85     11.11 o 
  16   1   2       51.16       38.13     11.02 o 
  17   1   2      246.30      238.49     15.81 o 
  18   1   2      417.90      430.68     26.20 o 
  19   1   2      122.40      135.34     33.70 o 
 -23   2   2       47.97       38.69     14.60 o 
 -22   2   2       20.44       14.19     15.69 o 
 -21   2   2       61.30       48.79     13.71 o 
 -20   2   2      130.74      133.34     16.96 o 
 -19   2   2       51.71       39.36     10.17 o 
 -18   2   2        3.50       -2.91     10.72 o 
 -17   2   2       18.08       17.28      8.32 o 
 -16   2   2      230.80      223.26     14.21 o 
 -15   2   2      234.02      216.04     10.67 o 
 -14   2   2      601.64      591.80      9.70 o 
 -13   2   2      236.29      239.06      9.36 o 
 -12   2   2      654.01      637.89      8.26 o 
 -11   2   2        2.36        3.29      4.83 o 
 -10   2   2     1458.10     1561.66     12.41 o 
  -9   2   2       68.75       61.19      4.36 o 
  -8   2   2      370.24      408.61      5.49 o 
  -7   2   2      369.01      397.52      4.63 o 
  -6   2   2     3394.19     3381.75     25.92 o 
  -5   2   2      909.44      874.43      6.39 o 
  -4   2   2       41.73       61.62      3.72 o 
  -3   2   2      189.96      163.27      3.36 o 
  -2   2   2       38.23       34.66      3.90 o 
  -1   2   2     9060.54     9532.73    116.18 o 
   0   2   2    16513.32    18760.41    138.30 o 
   1   2   2     4877.84     4938.29     53.47 o 
   2   2   2     4856.84     5000.68     24.51 o 
   3   2   2     1327.39     1362.98      9.22 o 
   4   2   2       20.75       42.10      3.60 o 
   5   2   2     4816.15     5269.06     43.17 o 
   6   2   2     3415.37     3723.39     55.66 o 
   7   2   2      742.46      750.89     16.49 o 
   8   2   2      207.12      178.91      6.26 o 
   9   2   2     1510.73     1528.11     10.29 o 
  10   2   2        7.43        5.24      5.06 o 
  11   2   2       24.81       22.43      5.34 o 
  12   2   2       22.91       17.98      6.02 o 
  13   2   2      207.82      212.57      8.41 o 
  14   2   2      142.37      128.22      8.27 o 
  15   2   2        0.65       11.10      8.74 o 
  16   2   2      222.21      218.80     13.77 o 
  17   2   2      385.64      373.62     20.51 o 
  18   2   2      286.57      324.12     21.71 o 
  19   2   2       84.49       86.25     31.15 o 
 -23   3   2       37.62       24.96     15.67 o 
 -22   3   2       35.66       26.07     13.09 o 
 -21   3   2      173.81      220.13     19.47 o 
 -20   3   2      423.59      453.34     21.86 o 
 -19   3   2      208.90      202.16     14.87 o 
 -18   3   2      422.98      430.16     13.00 o 
 -17   3   2      159.96      157.68     11.79 o 
 -16   3   2       67.68       74.76     10.00 o 
 -15   3   2      196.02      197.34      9.95 o 
 -14   3   2       82.04       64.66      7.91 o 
 -13   3   2     1339.65     1358.40     13.94 o 
 -12   3   2       85.34       93.07      6.32 o 
 -11   3   2      149.36      144.55      7.19 o 
 -10   3   2        0.27        4.35      3.68 o 
  -9   3   2     5741.83     6147.68     43.95 o 
  -8   3   2      267.06      257.43      4.76 o 
  -7   3   2       53.58       54.01      3.37 o 
  -6   3   2      134.39      147.66      3.53 o 
  -5   3   2     2362.36     2312.35     21.29 o 
  -4   3   2     1342.49     1491.73     14.15 o 
  -3   3   2      864.11      969.51     10.88 o 
  -2   3   2      298.38      341.98      5.22 o 
  -1   3   2     8597.44     8898.73     97.48 o 
   0   3   2     1517.38     1770.43     21.50 o 
   1   3   2       25.03       34.15      3.30 o 
   2   3   2     4583.80     4632.59     50.41 o 
   3   3   2     1673.44     1813.78     20.31 o 
   4   3   2      254.40      238.94      3.69 o 
   5   3   2      378.97      332.22      5.51 o 
   6   3   2      944.61      942.39      5.56 o 
   7   3   2      275.21      280.61      5.02 o 
   8   3   2      124.35      101.69      3.97 o 
   9   3   2      994.24      997.69     19.77 o 
  10   3   2     1252.59     1223.37      9.63 o 
  11   3   2      110.62      102.20      5.71 o 
  12   3   2      171.07      163.58     10.85 o 
  13   3   2      131.17      119.82     10.61 o 
  14   3   2       21.28       19.73      8.23 o 
  15   3   2      432.73      482.63     17.80 o 
  16   3   2      508.47      561.74     16.39 o 
  17   3   2      339.95      327.86     20.76 o 
  18   3   2       13.21       17.76     13.24 o 
 -22   4   2       11.10       14.38     14.50 o 
 -21   4   2        0.03       -3.27     11.45 o 
 -20   4   2      231.28      274.58     18.37 o 
 -19   4   2       15.38       23.20     10.34 o 
 -18   4   2       39.55       35.53     10.12 o 
 -17   4   2       93.87       86.34      9.36 o 
 -16   4   2       17.32       21.61     11.06 o 
 -15   4   2        2.21        0.20      8.80 o 
 -14   4   2      474.23      467.41     12.43 o 
 -13   4   2        0.14        5.04      7.35 o 
 -12   4   2      310.00      294.23     14.02 o 
 -11   4   2      204.04      196.29      7.34 o 
 -10   4   2      348.73      355.04     10.16 o 
  -9   4   2      553.97      578.50     11.18 o 
  -8   4   2       64.29       54.70      3.74 o 
  -7   4   2        4.59       12.61      3.42 o 
  -6   4   2     1272.45     1282.39     13.29 o 
  -5   4   2      901.56      874.71      6.75 o 
  -4   4   2      913.03     1024.09      6.21 o 
  -3   4   2      600.52      595.55      5.07 o 
  -2   4   2     3143.31     3314.27     10.91 o 
  -1   4   2     2774.44     2919.34     20.05 o 
   0   4   2     1134.85     1136.71     13.03 o 
   1   4   2     1418.17     1493.41     13.86 o 
   2   4   2      248.12      229.40      3.82 o 
   3   4   2      889.13      868.81     10.26 o 
   4   4   2       11.16       10.28      2.34 o 
   5   4   2     2261.91     2309.26     15.31 o 
   6   4   2       51.89       40.84      4.63 o 
   7   4   2     1396.88     1528.22     10.02 o 
   8   4   2      150.10      169.29      4.61 o 
   9   4   2     1780.98     1734.49     39.13 o 
  10   4   2       14.14       13.45      4.83 o 
  11   4   2      229.64      230.55      7.91 o 
  12   4   2       62.70       63.15      9.31 o 
  13   4   2       61.20       63.24      9.90 o 
  14   4   2      314.32      276.45     13.38 o 
  15   4   2       26.50       18.12     11.50 o 
  16   4   2       71.25       60.60     12.60 o 
  17   4   2        2.11       10.02     13.46 o 
  18   4   2       18.31       19.81     14.64 o 
 -22   5   2       27.24       28.84     14.12 o 
 -21   5   2      197.64      219.13     18.00 o 
 -20   5   2       97.63      113.67     18.40 o 
 -19   5   2       12.13       12.48     13.42 o 
 -18   5   2       27.54       29.84      9.96 o 
 -17   5   2       96.38       88.86     13.01 o 
 -16   5   2       22.30       28.26     11.35 o 
 -15   5   2      273.11      241.88     23.15 o 
 -14   5   2      741.06      710.26     20.36 o 
 -13   5   2      154.82      144.14     11.65 o 
 -12   5   2      135.90      126.45      9.52 o 
 -11   5   2      263.49      256.52      7.40 o 
 -10   5   2     1558.69     1553.02     10.61 o 
  -9   5   2      129.69      118.52      5.60 o 
  -8   5   2      988.73      997.91      9.06 o 
  -7   5   2       11.11       13.28      4.95 o 
  -6   5   2      733.00      706.45      8.29 o 
  -5   5   2      317.12      318.55      4.80 o 
  -4   5   2      466.19      413.90      4.84 o 
  -3   5   2        0.41        2.71      2.30 o 
  -2   5   2       92.47       84.29      2.71 o 
  -1   5   2      991.55     1132.31      8.22 o 
   0   5   2      219.99      252.22      3.12 o 
   1   5   2      108.93      134.92      2.89 o 
   2   5   2       19.39       16.93      2.37 o 
   3   5   2      857.80      860.94      5.68 o 
   4   5   2      225.87      195.81      3.86 o 
   5   5   2     1162.58     1150.99      7.00 o 
   6   5   2      611.63      619.85      5.44 o 
   7   5   2       44.78       30.78      4.71 o 
   8   5   2      118.31      127.37      5.12 o 
   9   5   2        4.01       10.35      4.24 o 
  10   5   2      102.13      121.12      6.63 o 
  11   5   2      460.19      463.13     14.33 o 
  12   5   2       33.96       23.58      7.29 o 
  13   5   2       14.24       14.85      9.08 o 
  14   5   2      325.31      315.74     15.07 o 
  15   5   2       37.59       39.69     12.01 o 
  16   5   2       39.46       41.22     15.97 o 
  17   5   2       59.75       64.92     17.80 o 
 -22   6   2      116.56      152.73     29.44 o 
 -21   6   2        0.72       19.71     15.61 o 
 -20   6   2       42.64       56.82     15.80 o 
 -19   6   2      129.19      145.00     18.37 o 
 -18   6   2      141.74      147.71     21.42 o 
 -17   6   2        5.56       18.01     10.92 o 
 -16   6   2       51.54       51.44     13.44 o 
 -15   6   2      378.96      424.05     17.19 o 
 -14   6   2      495.21      491.62     18.29 o 
 -13   6   2        0.94        8.25      9.42 o 
 -12   6   2       67.52       58.02      8.12 o 
 -11   6   2      173.23      180.06      8.76 o 
 -10   6   2      207.58      215.66      7.11 o 
  -9   6   2     1045.51     1059.45     19.39 o 
  -8   6   2     1861.06     1921.07     11.59 o 
  -7   6   2      930.77      923.84      9.04 o 
  -6   6   2      423.03      415.40      7.06 o 
  -5   6   2        7.11       10.17      3.36 o 
  -4   6   2      357.26      340.22      4.14 o 
  -3   6   2     1180.40     1159.91      6.91 o 
  -2   6   2      617.75      660.11      9.09 o 
  -1   6   2       30.29       25.98      2.66 o 
   0   6   2     1045.27     1059.79      9.53 o 
   1   6   2      147.99      131.90      3.23 o 
   2   6   2      350.10      330.42      4.07 o 
   3   6   2        0.30        5.35      2.66 o 
   4   6   2     1345.43     1327.65     14.53 o 
   5   6   2       15.42       14.03      3.05 o 
   6   6   2      340.09      327.80      4.78 o 
   7   6   2       97.57       82.73      4.63 o 
   8   6   2      556.45      530.04      7.46 o 
   9   6   2        0.28        6.12      5.32 o 
  10   6   2      416.15      384.59     14.12 o 
  11   6   2      120.09      115.28      9.25 o 
  12   6   2      336.22      334.67     10.99 o 
  13   6   2        1.11        6.61      7.09 o 
  14   6   2       67.85       55.45     12.94 o 
  15   6   2      503.53      518.23     18.51 o 
  16   6   2      383.25      397.95     21.18 o 
 -21   7   2       11.12       32.15     17.80 o 
 -20   7   2       18.12       23.24     14.44 o 
 -19   7   2      106.79      109.01     27.62 o 
 -18   7   2       10.62       12.60     18.69 o 
 -17   7   2      104.29      102.93     23.73 o 
 -16   7   2       10.75       20.80     13.04 o 
 -15   7   2      126.08      125.74     15.76 o 
 -14   7   2        3.16       14.51     11.07 o 
 -13   7   2       12.64       15.23      8.27 o 
 -12   7   2        4.92        6.66      6.39 o 
 -11   7   2       41.51       37.60      7.45 o 
 -10   7   2       10.90        6.56      6.22 o 
  -9   7   2      429.37      399.72      9.12 o 
  -8   7   2      253.96      272.93     11.37 o 
  -7   7   2     1009.21     1043.96     10.05 o 
  -6   7   2       57.18       49.19      6.09 o 
  -5   7   2       13.33       11.69      3.90 o 
  -4   7   2      103.98      109.30      4.31 o 
  -3   7   2       33.75       38.48      4.23 o 
  -2   7   2        2.48        5.46      3.17 o 
  -1   7   2      307.12      273.24      4.14 o 
   0   7   2        5.08        7.17      3.05 o 
   1   7   2       30.73       23.75      3.11 o 
   2   7   2        2.22        5.89      2.91 o 
   3   7   2       29.44       28.44      3.29 o 
   4   7   2       15.03       14.21      3.23 o 
   5   7   2       14.19       15.07      3.23 o 
   6   7   2        8.01        6.64      3.65 o 
   7   7   2      190.38      192.15      5.57 o 
   8   7   2      101.43      111.26      6.44 o 
   9   7   2      137.53      106.28      9.45 o 
  10   7   2      225.37      188.54     10.95 o 
  11   7   2        6.58       12.77      7.43 o 
  12   7   2       12.97        8.41      8.08 o 
  13   7   2       64.66       48.54      9.50 o 
  14   7   2        0.95       -0.67     11.75 o 
  15   7   2       11.68        8.07     12.81 o 
  16   7   2        4.07        8.25     14.72 o 
 -20   8   2       13.56       16.94     24.38 o 
 -19   8   2       63.39       75.82     24.11 o 
 -18   8   2       35.48       29.16     21.02 o 
 -17   8   2        9.84       17.17     18.83 o 
 -16   8   2        5.29        8.62     14.44 o 
 -15   8   2      212.11      236.46     17.18 o 
 -14   8   2       95.84       94.36     13.43 o 
 -13   8   2      117.18      121.24     10.71 o 
 -12   8   2       84.37       75.36      8.70 o 
 -11   8   2      406.03      426.10     19.41 o 
 -10   8   2      330.13      332.30     13.11 o 
  -9   8   2        0.20        3.04      5.45 o 
  -8   8   2      544.60      522.82     10.44 o 
  -7   8   2      758.02      789.28     17.64 o 
  -6   8   2        8.30        7.97      5.12 o 
  -5   8   2        2.27        1.29      4.20 o 
  -4   8   2      179.67      166.36      5.61 o 
  -3   8   2     1319.38     1328.94      8.41 o 
  -2   8   2       38.51       34.04      3.97 o 
  -1   8   2        3.80        7.91      3.45 o 
   0   8   2      350.14      329.45      4.98 o 
   1   8   2     1727.51     1685.17     14.79 o 
   2   8   2       91.29       91.95      4.10 o 
   3   8   2       42.08       39.33      4.08 o 
   4   8   2      331.20      324.52      5.14 o 
   5   8   2     2035.69     2079.11     13.94 o 
   6   8   2        1.52        0.94      4.76 o 
   7   8   2       91.82       93.74      5.50 o 
   8   8   2      175.42      193.35      6.63 o 
   9   8   2      130.33      133.72      8.47 o 
  10   8   2      126.13       97.40      9.25 o 
  11   8   2      334.50      346.26     11.62 o 
  12   8   2      376.84      407.69     13.29 o 
  13   8   2      351.12      384.98     23.92 o 
  14   8   2      289.76      273.71     15.53 o 
  15   8   2      107.65       73.59     16.76 o 
 -19   9   2        0.02       -8.21     17.73 o 
 -18   9   2      218.02      186.27     25.43 o 
 -17   9   2       59.10       42.47     23.88 o 
 -16   9   2      306.98      377.94     27.70 o 
 -15   9   2        6.49       -3.16     14.34 o 
 -14   9   2      140.07      124.61     11.64 o 
 -13   9   2        5.25        3.66      8.03 o 
 -12   9   2       77.47       71.37      9.22 o 
 -11   9   2        0.36        3.40      7.25 o 
 -10   9   2      294.50      295.27      9.42 o 
  -9   9   2      345.78      353.05     11.25 o 
  -8   9   2      292.38      309.18     17.22 o 
  -7   9   2        0.55        3.35      5.93 o 
  -6   9   2      635.35      616.42     10.34 o 
  -5   9   2      104.59       97.17      5.65 o 
  -4   9   2       45.71       48.88      5.04 o 
  -3   9   2      534.60      520.06      8.34 o 
  -2   9   2      621.78      613.83      6.74 o 
  -1   9   2     1102.44     1112.00      9.64 o 
   0   9   2      567.30      556.70      8.88 o 
   1   9   2       51.74       49.93      4.73 o 
   2   9   2        0.85        3.42      3.55 o 
   3   9   2     2842.07     2912.72     17.55 o 
   4   9   2      106.71       85.39      4.90 o 
   5   9   2      452.82      469.30      9.63 o 
   6   9   2       13.16        7.74      5.03 o 
   7   9   2      611.91      618.83     10.78 o 
   8   9   2        2.55        5.75      6.41 o 
   9   9   2       50.03       43.89      8.07 o 
  10   9   2      135.99      164.57     10.75 o 
  11   9   2      554.17      518.74     14.91 o 
  12   9   2       18.02       24.25      9.99 o 
  13   9   2       33.69       33.57     10.89 o 
  14   9   2      186.94      190.81     14.20 o 
 -18  10   2       82.13       67.49     20.50 o 
 -17  10   2      234.29      248.07     30.60 o 
 -16  10   2        0.31        0.80     16.35 o 
 -15  10   2        0.08        2.68     19.90 o 
 -14  10   2       11.64       13.35     11.28 o 
 -13  10   2        3.54        4.81      9.44 o 
 -12  10   2      251.71      261.51     13.99 o 
 -11  10   2        0.69        7.18      9.00 o 
 -10  10   2       14.10       15.26      8.84 o 
  -9  10   2      103.85       90.15      9.12 o 
  -8  10   2       16.33        6.32      8.20 o 
  -7  10   2      143.63      133.41      7.96 o 
  -6  10   2      301.08      274.13      8.73 o 
  -5  10   2        0.65        7.27      5.60 o 
  -4  10   2       76.05       64.59      6.27 o 
  -3  10   2      383.62      383.70      7.38 o 
  -2  10   2        4.62        6.03      4.17 o 
  -1  10   2      239.66      214.08      6.75 o 
   0  10   2        0.48        1.87      4.64 o 
   1  10   2      264.67      275.49      6.98 o 
   2  10   2      128.07      114.04      5.07 o 
   3  10   2       22.11       21.83      5.15 o 
   4  10   2      600.85      592.73      7.85 o 
   5  10   2      109.15      113.61      7.39 o 
   6  10   2       85.10       63.66      6.95 o 
   7  10   2        1.67        4.65      6.05 o 
   8  10   2       27.79       20.74      6.22 o 
   9  10   2       11.96       19.08      7.65 o 
  10  10   2       13.92       11.99      9.62 o 
  11  10   2       12.77       22.03     11.94 o 
  12  10   2        4.22        8.44      9.91 o 
  13  10   2       10.42        7.02     11.52 o 
  14  10   2       57.66       54.60     21.62 o 
  15  10   2        0.98        2.92     14.58 o 
 -17  11   2       30.12       16.05     19.17 o 
 -16  11   2      124.24      101.13     26.99 o 
 -15  11   2       23.34       19.24     14.60 o 
 -14  11   2        2.08        8.61     12.04 o 
 -13  11   2      377.32      420.85     21.05 o 
 -12  11   2      185.20      186.87     16.37 o 
 -11  11   2       12.84        4.10      8.72 o 
 -10  11   2        5.95        6.70      8.35 o 
  -9  11   2      311.39      311.34     11.13 o 
  -8  11   2       20.36       13.49      7.90 o 
  -7  11   2        2.35        0.71     10.00 o 
  -6  11   2      195.57      193.49      9.90 o 
  -5  11   2      403.71      415.71      8.67 o 
  -4  11   2      203.39      176.59      9.13 o 
  -3  11   2      598.54      574.80      7.93 o 
  -2  11   2      478.77      446.59      8.41 o 
  -1  11   2       42.29       34.50      5.62 o 
   0  11   2      169.39      158.16      6.85 o 
   1  11   2       99.41       82.07      5.84 o 
   2  11   2      586.06      609.29     10.43 o 
   3  11   2      101.56      108.43      6.91 o 
   4  11   2        0.18        1.88      2.44 o 
   5  11   2       22.80       20.00      5.64 o 
   6  11   2      569.37      592.95     11.94 o 
   7  11   2       52.80       43.91      7.15 o 
   8  11   2      603.99      623.79     10.75 o 
   9  11   2      119.58      112.09     11.94 o 
  10  11   2      480.99      494.08     17.48 o 
  11  11   2       23.32       11.31     11.07 o 
  12  11   2      215.69      208.04     24.68 o 
  13  11   2      212.95      228.24     19.06 o 
  14  11   2        3.71        6.48     15.37 o 
  15  11   2        6.83       19.04     19.00 o 
 -16  12   2       54.04       54.68     21.48 o 
 -15  12   2        4.01       21.88     13.90 o 
 -14  12   2       29.10       23.61     12.87 o 
 -13  12   2        1.36        8.25     12.45 o 
 -12  12   2      434.64      459.82     20.45 o 
 -11  12   2       16.05       18.72     11.93 o 
 -10  12   2      386.72      415.44     34.00 o 
  -9  12   2        1.61        3.56      8.75 o 
  -8  12   2      208.65      227.37     12.79 o 
  -7  12   2        3.73       16.30      7.77 o 
  -6  12   2      419.14      434.00     10.11 o 
  -5  12   2       10.55        7.38      7.28 o 
  -4  12   2       23.51       22.38      6.96 o 
  -3  12   2       33.74       29.24      7.85 o 
  -2  12   2       34.96       39.30      8.00 o 
  -1  12   2      129.79      113.57      8.01 o 
   0  12   2       16.51       13.47      5.95 o 
   1  12   2       46.97       48.88      7.08 o 
   2  12   2      171.13      152.50      7.55 o 
   3  12   2      175.88      181.92      8.40 o 
   4  12   2       28.09       33.72      6.93 o 
   5  12   2      441.67      462.88     17.69 o 
   6  12   2       25.99       26.80      7.15 o 
   7  12   2      317.09      309.78     12.74 o 
   8  12   2       10.80       13.80      8.06 o 
   9  12   2     1361.36     1535.81     22.28 o 
  10  12   2        0.62       11.50     13.17 o 
  11  12   2       10.62       -3.11     19.16 o 
  12  12   2        0.42      -11.13     19.82 o 
  13  12   2       21.16        8.41     17.99 o 
  14  12   2        4.30        1.35     15.77 o 
  15  12   2       68.83       75.33     27.21 o 
 -14  13   2       40.11       41.63     16.18 o 
 -13  13   2      162.52      155.21     19.42 o 
 -12  13   2       29.63       19.15     13.34 o 
 -11  13   2        6.40        2.49     11.33 o 
 -10  13   2      206.09      226.07     18.64 o 
  -9  13   2      309.36      299.58     18.04 o 
  -8  13   2      142.29      139.66     15.17 o 
  -7  13   2        4.53        8.04     10.33 o 
  -6  13   2        2.81       10.26      9.14 o 
  -5  13   2        2.17        4.77      6.56 o 
  -4  13   2      331.08      342.84     10.44 o 
  -3  13   2      295.90      300.03     13.11 o 
  -2  13   2       24.91       20.78      6.06 o 
  -1  13   2       26.43       28.65      7.18 o 
   0  13   2      143.52      137.86     10.37 o 
   1  13   2       87.35       72.88      8.95 o 
   2  13   2      158.98      152.48      8.80 o 
   3  13   2       16.66       13.25      7.61 o 
   4  13   2        5.86       10.14      6.76 o 
   5  13   2      102.95       89.79     11.02 o 
   6  13   2       59.03       47.89      9.54 o 
   7  13   2      113.79      119.83     11.11 o 
   8  13   2        9.43       12.86     11.27 o 
   9  13   2        0.42        2.48     15.89 o 
  10  13   2        2.23        7.81     16.79 o 
  11  13   2       55.77       65.10     20.58 o 
  12  13   2       38.21       54.38     20.89 o 
  13  13   2        1.22        2.40     21.36 o 
  14  13   2        2.04        9.12     18.59 o 
 -12  14   2        1.56        2.76     15.63 o 
 -11  14   2      158.28      179.15     17.71 o 
 -10  14   2        0.30       -3.20     13.27 o 
  -9  14   2        8.45        8.15     13.11 o 
  -8  14   2        4.86        4.71     12.45 o 
  -7  14   2      154.80      162.14     18.23 o 
  -6  14   2       93.44       88.24     18.36 o 
  -5  14   2      157.71      144.65     12.24 o 
  -4  14   2      160.94      178.05     12.64 o 
  -3  14   2      810.86      958.06     15.91 o 
  -2  14   2       87.70       78.77     11.28 o 
  -1  14   2       26.02       19.34      7.35 o 
   0  14   2      579.23      697.65     15.96 o 
   1  14   2      240.74      254.75     11.39 o 
   2  14   2       11.83       12.22      8.06 o 
   3  14   2       72.79       66.27     10.93 o 
   4  14   2       97.51       90.42     12.65 o 
   5  14   2        0.77        3.58      9.54 o 
   6  14   2       83.32       99.51     12.75 o 
   7  14   2       29.08       35.43     14.82 o 
   8  14   2        4.78        5.47     14.27 o 
   9  14   2       34.82       16.87     21.54 o 
  10  14   2        0.66        3.95     18.12 o 
  11  14   2      331.31      409.92     27.08 o 
  -9  15   2       10.01       10.21     14.65 o 
  -8  15   2       60.67       57.66     20.52 o 
  -7  15   2        0.88       -0.32     14.33 o 
  -6  15   2       32.86       28.87     13.35 o 
  -5  15   2        3.74       12.15     11.68 o 
  -4  15   2      335.93      374.05     15.24 o 
  -3  15   2        0.78        6.12      9.19 o 
  -2  15   2       99.89      106.01     13.55 o 
  -1  15   2       57.64       57.06     11.87 o 
   0  15   2       21.65       28.03      8.44 o 
   1  15   2      188.74      208.97     11.33 o 
   2  15   2      127.91      144.94     13.39 o 
   3  15   2       24.04       19.40     10.67 o 
   4  15   2        1.46       -0.93     10.52 o 
   5  15   2       59.76       36.20     10.88 o 
   6  15   2       35.08       36.99     12.32 o 
   7  15   2      201.85      210.77     20.39 o 
   8  15   2        0.59        4.30     22.55 o 
  -5  16   2       33.47       31.22     21.19 o 
  -4  16   2        4.33        6.27     10.79 o 
  -3  16   2        0.56       11.82     10.18 o 
  -2  16   2        0.16       -2.35     10.48 o 
  -1  16   2        1.10        3.47     10.72 o 
   0  16   2       38.39       30.56     10.61 o 
   1  16   2      123.99      134.32     13.84 o 
   2  16   2       57.74       60.40     11.64 o 
   3  16   2       76.78       80.98     13.57 o 
   4  16   2       16.92        8.01     10.32 o 
 -23   1   3       14.70       24.14     16.22 o 
 -22   1   3       95.55      103.40     39.95 o 
 -21   1   3       52.40       60.57     16.40 o 
 -20   1   3        8.22        1.15     12.08 o 
 -19   1   3        2.82        7.42     10.46 o 
 -18   1   3      161.23      146.38     14.93 o 
 -17   1   3       12.95        3.77      8.59 o 
 -16   1   3       57.46       45.11      9.73 o 
 -15   1   3      402.97      367.03     10.95 o 
 -14   1   3     1036.29     1020.81     12.52 o 
 -13   1   3       35.46       23.18      7.47 o 
 -12   1   3        0.03        4.51      5.08 o 
 -11   1   3      544.47      575.84      7.41 o 
 -10   1   3      626.91      621.86      8.83 o 
  -9   1   3        3.01        3.77      4.57 o 
  -8   1   3      322.01      361.96      4.77 o 
  -7   1   3       29.97       16.69      2.47 o 
  -6   1   3      741.19      816.09      6.12 o 
  -5   1   3      223.14      248.64      4.45 o 
  -4   1   3     1720.36     1731.30     15.64 o 
  -3   1   3     1029.98      975.04      6.37 o 
  -2   1   3      888.15      909.79     10.91 o 
  -1   1   3      916.14      899.15     10.70 o 
   0   1   3     1164.71     1194.80      9.01 o 
   1   1   3     1257.42     1243.32     10.70 o 
   2   1   3      153.64      150.50      4.35 o 
   3   1   3      701.68      747.76     10.28 o 
   4   1   3     1173.60     1214.62     18.79 o 
   5   1   3       44.72       58.25      3.10 o 
   6   1   3      404.32      413.63      7.74 o 
   7   1   3        1.39        8.97      4.22 o 
   8   1   3     1256.29     1297.24     34.89 o 
   9   1   3      582.12      585.41      8.90 o 
  10   1   3      136.10      129.22      6.72 o 
  11   1   3      294.96      266.81     11.06 o 
  12   1   3        1.82        3.63      7.78 o 
  13   1   3      620.33      621.49     17.36 o 
  14   1   3      102.86       91.69     10.58 o 
  15   1   3       94.90       80.75     10.64 o 
  16   1   3       98.97       87.54     14.31 o 
  17   1   3      107.68       97.10     16.34 o 
  18   1   3        3.73        5.81     12.69 o 
 -22   2   3        5.35        9.18     14.21 o 
 -21   2   3      362.86      411.34     21.39 o 
 -20   2   3       25.66       29.27     12.38 o 
 -19   2   3      322.32      353.21     18.00 o 
 -18   2   3       23.00       19.94     11.99 o 
 -17   2   3      188.73      202.12     12.63 o 
 -16   2   3      323.45      286.69     19.16 o 
 -15   2   3      608.77      652.81     13.47 o 
 -14   2   3       61.75       47.90      9.62 o 
 -13   2   3      154.55      142.65      7.57 o 
 -12   2   3        4.43        7.92      4.69 o 
 -11   2   3        5.82        8.02      5.54 o 
 -10   2   3      542.71      546.25      8.36 o 
  -9   2   3      523.39      541.41      6.21 o 
  -8   2   3      571.82      526.18      8.36 o 
  -7   2   3       17.21       14.58      3.08 o 
  -6   2   3       53.06       41.14      3.27 o 
  -5   2   3      180.50      165.76      2.94 o 
  -4   2   3     2765.80     2908.56     13.03 o 
  -3   2   3     1843.09     2045.07      9.52 o 
  -2   2   3     1732.97     1955.13      8.54 o 
  -1   2   3       77.00      102.59      4.13 o 
   0   2   3       17.43       32.91      3.77 o 
   1   2   3      168.39      206.67      3.79 o 
   2   2   3      818.41      882.03      7.96 o 
   3   2   3      888.61      810.20     15.21 o 
   4   2   3       60.42       49.93      3.65 o 
   5   2   3       61.08       83.56      4.10 o 
   6   2   3      134.69      140.68      4.72 o 
   7   2   3     1405.97     1394.33     19.02 o 
   8   2   3        0.03        3.18      4.42 o 
   9   2   3       40.08       24.66      5.08 o 
  10   2   3      519.42      500.89     21.62 o 
  11   2   3      632.73      642.31     20.39 o 
  12   2   3      772.74      769.14     23.04 o 
  13   2   3      123.36      124.74     11.65 o 
  14   2   3       99.43       76.82     12.32 o 
  15   2   3     1012.94     1025.59     26.41 o 
  16   2   3        1.89        7.27     10.61 o 
  17   2   3       14.10        5.31     12.04 o 
  18   2   3      125.34      135.28     18.84 o 
 -22   3   3       44.48       47.91     16.80 o 
 -21   3   3      216.09      230.08     19.63 o 
 -20   3   3      117.56       99.48     17.95 o 
 -19   3   3      143.17      128.05     15.51 o 
 -18   3   3       32.68       19.59     12.40 o 
 -17   3   3       40.34       31.03      8.53 o 
 -16   3   3      207.95      207.77     10.62 o 
 -15   3   3        0.86       13.44      7.56 o 
 -14   3   3       41.32       35.54      7.85 o 
 -13   3   3      125.72      112.30      8.53 o 
 -12   3   3      133.40      117.08     10.23 o 
 -11   3   3       16.24       17.02      5.44 o 
 -10   3   3       72.46       69.90      6.89 o 
  -9   3   3        9.79       12.61      5.53 o 
  -8   3   3     1102.46     1125.65      8.14 o 
  -7   3   3      216.55      212.63      4.81 o 
  -6   3   3     1959.25     2102.74      8.76 o 
  -5   3   3      238.71      241.34      3.76 o 
  -4   3   3       51.95       50.70      3.06 o 
  -3   3   3     1099.20     1262.55     10.52 o 
  -2   3   3     1258.91     1271.90      8.39 o 
  -1   3   3      138.08      125.15      3.37 o 
   0   3   3      179.68      191.01      3.33 o 
   1   3   3     1025.22     1053.57      9.13 o 
   2   3   3       80.20       78.71      3.23 o 
   3   3   3      942.07      985.15     10.34 o 
   4   3   3       41.99       25.43      3.57 o 
   5   3   3       75.90       66.79      5.12 o 
   6   3   3      272.62      264.85      5.04 o 
   7   3   3      204.61      207.01      5.63 o 
   8   3   3        1.89        5.37      5.28 o 
   9   3   3     1182.19     1287.40     12.51 o 
  10   3   3        6.20        9.21      6.37 o 
  11   3   3       23.45       22.47      6.62 o 
  12   3   3      236.81      228.89     11.81 o 
  13   3   3      916.08      970.36     30.40 o 
  14   3   3        0.49        9.46      9.74 o 
  15   3   3       25.40       19.03     10.42 o 
  16   3   3       67.29       61.79     12.19 o 
  17   3   3        3.02       10.25     11.85 o 
  18   3   3      160.18      130.57     24.88 o 
 -22   4   3        3.23        7.21     15.41 o 
 -21   4   3      138.75      125.13     18.25 o 
 -20   4   3       89.20       78.81     15.15 o 
 -19   4   3        2.83       10.66     13.92 o 
 -18   4   3        2.88       10.55     10.87 o 
 -17   4   3      253.55      277.21     13.68 o 
 -16   4   3      177.01      168.35     11.10 o 
 -15   4   3      208.81      220.33     14.39 o 
 -14   4   3       62.81       56.86     10.23 o 
 -13   4   3     1279.46     1314.97     31.58 o 
 -12   4   3      864.24      901.35     12.23 o 
 -11   4   3      133.46      122.29      6.05 o 
 -10   4   3      399.53      374.12      8.04 o 
  -9   4   3     3376.23     3682.27     18.02 o 
  -8   4   3      505.95      493.53      6.64 o 
  -7   4   3        3.52        6.26      4.07 o 
  -6   4   3      485.29      516.62      6.71 o 
  -5   4   3     2884.45     2947.87     11.70 o 
  -4   4   3      138.46      140.62      4.17 o 
  -3   4   3      481.20      507.72      8.84 o 
  -2   4   3     5667.17     6036.93     35.28 o 
  -1   4   3       22.89       37.53      2.65 o 
   0   4   3      639.19      726.34      7.92 o 
   1   4   3     2534.95     2588.60     34.32 o 
   2   4   3     6680.11     7223.66    107.79 o 
   3   4   3     2492.60     2579.82     27.39 o 
   4   4   3      487.90      471.55      7.77 o 
   5   4   3       13.73       20.57      3.23 o 
   6   4   3     2233.38     2309.71     27.93 o 
   7   4   3      945.67      944.24     18.05 o 
   8   4   3     1483.66     1522.40     25.83 o 
   9   4   3      426.81      417.27      8.40 o 
  10   4   3      161.68      144.68      8.05 o 
  11   4   3      166.96      161.39      8.24 o 
  12   4   3      260.94      263.14     10.92 o 
  13   4   3      268.26      254.83     17.17 o 
  14   4   3      670.85      693.10     15.98 o 
  15   4   3      143.21      144.29     17.95 o 
  16   4   3      236.59      255.83     15.02 o 
  17   4   3      258.13      262.25     18.50 o 
  18   4   3        9.13        8.57     23.72 o 
 -22   5   3        4.45        1.92     18.06 o 
 -21   5   3       55.79       33.43     14.79 o 
 -20   5   3        7.69       24.43     23.35 o 
 -19   5   3       22.02       26.38     13.91 o 
 -18   5   3        1.93        7.53      9.71 o 
 -17   5   3      189.63      178.80     14.86 o 
 -16   5   3     1017.67     1095.61     19.14 o 
 -15   5   3      479.39      456.46     14.93 o 
 -14   5   3       25.51       24.94      8.79 o 
 -13   5   3       29.29       33.44     10.26 o 
 -12   5   3       63.07       49.03      8.78 o 
 -11   5   3       47.33       41.23      7.63 o 
 -10   5   3     2276.41     2322.72     15.62 o 
  -9   5   3       88.87       89.84      6.44 o 
  -8   5   3     1072.37     1077.37     21.43 o 
  -7   5   3      252.90      226.39      6.12 o 
  -6   5   3     3140.32     3339.26     14.55 o 
  -5   5   3      210.34      193.47      4.43 o 
  -4   5   3      439.26      420.76      5.16 o 
  -3   5   3       18.76       18.32      3.69 o 
  -2   5   3     5167.49     5336.48     38.97 o 
  -1   5   3     1689.35     1850.95     15.46 o 
   0   5   3      849.73      875.83      9.13 o 
   1   5   3      110.29      108.98      3.62 o 
   2   5   3     1800.41     1975.06      9.09 o 
   3   5   3      435.11      452.39      5.75 o 
   4   5   3      566.30      545.56      4.88 o 
   5   5   3      695.07      680.64     10.71 o 
   6   5   3        4.54        4.05      3.79 o 
   7   5   3      879.84      889.34     10.41 o 
   8   5   3        7.32        9.29      7.37 o 
   9   5   3     5058.19     5139.89    104.87 o 
  10   5   3      271.67      228.79      8.56 o 
  11   5   3      217.04      167.87     11.96 o 
  12   5   3        2.74        1.98      7.48 o 
  13   5   3      661.53      701.52     16.31 o 
  14   5   3       44.88       39.51     11.55 o 
  15   5   3       82.80       81.52     13.94 o 
  16   5   3        0.72       -1.07     12.98 o 
  17   5   3      105.85       96.75     22.27 o 
 -21   6   3       90.05      126.10     22.14 o 
 -20   6   3      114.90      120.76     17.60 o 
 -19   6   3      263.90      274.39     22.30 o 
 -18   6   3       97.53       89.05     18.93 o 
 -17   6   3        7.67       -1.35     10.80 o 
 -16   6   3        0.37       11.12     10.56 o 
 -15   6   3      476.07      537.22     21.32 o 
 -14   6   3       86.71       94.12     13.16 o 
 -13   6   3      875.46      917.56     16.29 o 
 -12   6   3      308.18      296.92     12.04 o 
 -11   6   3      133.21      147.86      7.73 o 
 -10   6   3      113.94      102.68      7.21 o 
  -9   6   3       27.41       32.75      5.91 o 
  -8   6   3      288.22      262.49     13.47 o 
  -7   6   3      865.24      898.55     11.12 o 
  -6   6   3      245.12      256.07     16.62 o 
  -5   6   3      101.70      107.57      5.96 o 
  -4   6   3      114.61       90.85      4.30 o 
  -3   6   3        9.61        7.68      2.93 o 
  -2   6   3       27.32       29.86      3.53 o 
  -1   6   3       62.50       47.14      3.26 o 
   0   6   3     3728.82     3827.84     21.66 o 
   1   6   3       95.94       66.30      3.13 o 
   2   6   3      198.38      211.72      4.09 o 
   3   6   3       31.36       38.84      3.47 o 
   4   6   3      555.15      534.76      5.32 o 
   5   6   3      635.36      632.23      9.24 o 
   6   6   3      933.19      975.20     12.01 o 
   7   6   3       90.67      113.91      6.25 o 
   8   6   3      537.54      463.44     12.11 o 
   9   6   3      424.69      436.08     11.46 o 
  10   6   3       13.77       16.39      6.46 o 
  11   6   3      996.15      999.49     25.61 o 
  12   6   3      142.77      137.72     10.59 o 
  13   6   3      298.85      292.87     11.97 o 
  14   6   3        2.76        0.16     11.53 o 
  15   6   3      234.32      200.13     15.91 o 
  16   6   3       63.40       59.18     14.26 o 
 -20   7   3       28.03       41.71     17.15 o 
 -19   7   3       23.73       28.71     19.44 o 
 -18   7   3      297.01      321.04     30.33 o 
 -17   7   3        0.44       12.99     15.03 o 
 -16   7   3      268.72      270.70     18.30 o 
 -15   7   3      191.02      201.41     17.72 o 
 -14   7   3      105.79      104.90     13.96 o 
 -13   7   3       34.90       32.35      8.65 o 
 -12   7   3      703.90      692.31     12.90 o 
 -11   7   3     1784.78     1880.39     16.98 o 
 -10   7   3      454.95      468.42     10.11 o 
  -9   7   3      103.76       99.77      7.39 o 
  -8   7   3        7.99        2.69      5.32 o 
  -7   7   3      996.00      978.16     18.54 o 
  -6   7   3      178.48      177.48      9.19 o 
  -5   7   3      107.18      103.37      5.71 o 
  -4   7   3      482.49      479.80      8.46 o 
  -3   7   3     2269.31     2313.42     13.27 o 
  -2   7   3       10.00       16.36      3.61 o 
  -1   7   3     1553.89     1562.46     11.60 o 
   0   7   3      197.04      179.68      4.85 o 
   1   7   3      148.57      130.28      4.24 o 
   2   7   3      355.98      323.37      5.97 o 
   3   7   3     1826.14     1903.32     14.74 o 
   4   7   3     5097.55     5310.42     46.81 o 
   5   7   3      221.69      222.10      6.21 o 
   6   7   3      161.78      153.69      6.71 o 
   7   7   3       67.70       61.01      5.72 o 
   8   7   3      362.18      376.70     10.24 o 
   9   7   3       54.41       39.81      7.20 o 
  10   7   3      293.15      313.01     10.47 o 
  11   7   3       14.51       21.10      8.16 o 
  12   7   3      476.89      505.25     12.81 o 
  13   7   3      152.19      126.56     10.08 o 
  14   7   3      407.08      435.19     18.95 o 
  15   7   3      252.11      257.68     17.65 o 
 -20   8   3        5.83       25.63     19.00 o 
 -19   8   3       72.39       86.80     26.41 o 
 -18   8   3       74.50       55.83     17.57 o 
 -17   8   3       79.96       78.39     20.57 o 
 -16   8   3        6.14        5.14     18.26 o 
 -15   8   3      411.58      414.81     24.69 o 
 -14   8   3        1.61       -0.83     11.42 o 
 -13   8   3       13.69        8.44      8.19 o 
 -12   8   3       30.28       27.80      9.01 o 
 -11   8   3      456.52      454.14     25.25 o 
 -10   8   3      647.40      612.60     11.34 o 
  -9   8   3      128.71      122.66      8.34 o 
  -8   8   3      689.70      688.04     11.63 o 
  -7   8   3      259.42      251.31      9.58 o 
  -6   8   3      724.00      767.88     18.59 o 
  -5   8   3      723.53      742.17      9.36 o 
  -4   8   3     1024.52     1025.09     10.85 o 
  -3   8   3       60.50       52.94      5.16 o 
  -2   8   3       34.39       27.65      5.17 o 
  -1   8   3        0.81        6.19      3.87 o 
   0   8   3      737.21      719.32      7.34 o 
   1   8   3        3.74        8.37      3.76 o 
   2   8   3      205.62      182.56      4.79 o 
   3   8   3     2376.95     2368.31     10.06 o 
   4   8   3       66.82       68.63      4.64 o 
   5   8   3        4.19        7.15      4.00 o 
   6   8   3      207.98      188.24      6.83 o 
   7   8   3      494.67      518.22     15.10 o 
   8   8   3      146.34      121.13      7.99 o 
   9   8   3       10.09        8.17      8.37 o 
  10   8   3       15.78       22.93      8.76 o 
  11   8   3      158.57      172.28     14.58 o 
  12   8   3      112.74      127.58     12.46 o 
  13   8   3       65.33       62.53     10.22 o 
  14   8   3      121.01      113.68     11.34 o 
 -19   9   3        2.50       -2.83     23.65 o 
 -18   9   3        2.90        8.88     23.03 o 
 -17   9   3      222.13      239.48     27.91 o 
 -16   9   3      230.09      257.23     28.45 o 
 -15   9   3       59.73       56.53     19.68 o 
 -14   9   3        0.74       -4.86      9.03 o 
 -13   9   3        6.23        7.13      8.47 o 
 -12   9   3      191.04      206.63     13.35 o 
 -11   9   3       75.07       73.72      9.25 o 
 -10   9   3      223.62      231.08     10.51 o 
  -9   9   3      155.10      159.41      9.54 o 
  -8   9   3      244.18      255.59     10.52 o 
  -7   9   3        9.07       14.53      6.53 o 
  -6   9   3      593.17      614.27     10.30 o 
  -5   9   3      216.14      213.94      8.68 o 
  -4   9   3      128.07      104.57      5.54 o 
  -3   9   3        3.45        6.60      4.12 o 
  -2   9   3      164.94      167.27      6.08 o 
  -1   9   3     1364.93     1394.21     13.43 o 
   0   9   3       27.96       28.85      5.20 o 
   1   9   3       32.72       31.96      4.46 o 
   2   9   3      100.10      100.45      4.81 o 
   3   9   3      355.09      370.55      6.51 o 
   4   9   3        1.69        5.46      3.85 o 
   5   9   3      196.80      204.39      7.22 o 
   6   9   3      597.46      602.78      9.42 o 
   7   9   3       56.05       50.40      6.44 o 
   8   9   3       29.37       24.02      6.13 o 
   9   9   3      747.36      778.62     16.55 o 
  10   9   3        7.12       10.83     10.13 o 
  11   9   3       23.81       17.59     10.32 o 
  12   9   3       14.01       14.70      9.06 o 
  13   9   3      160.51      152.53     14.90 o 
  14   9   3      577.02      698.18     26.08 o 
 -18  10   3       57.09       28.37     22.86 o 
 -17  10   3       82.60       71.13     25.65 o 
 -16  10   3      267.84      332.68     27.31 o 
 -15  10   3       45.75       32.54     18.88 o 
 -14  10   3       35.25       28.72     11.54 o 
 -13  10   3      383.57      370.65     25.69 o 
 -12  10   3       73.20       76.19     10.60 o 
 -11  10   3        0.11        5.81      8.72 o 
 -10  10   3       30.52       25.98      9.50 o 
  -9  10   3      269.82      279.51     10.71 o 
  -8  10   3        9.56       12.42      7.50 o 
  -7  10   3       95.23       78.42      8.31 o 
  -6  10   3        0.70        2.05      7.78 o 
  -5  10   3      982.79     1006.43     13.22 o 
  -4  10   3      376.89      346.47      7.81 o 
  -3  10   3        8.24        9.27      4.26 o 
  -2  10   3      286.81      271.86      6.85 o 
  -1  10   3      255.14      239.34      6.93 o 
   0  10   3       22.15       11.64      5.43 o 
   1  10   3      152.06      138.35      5.87 o 
   2  10   3      225.06      235.89      6.97 o 
   3  10   3       10.39        8.77      5.88 o 
   4  10   3       32.97       27.46      4.78 o 
   5  10   3       34.47       40.57      7.95 o 
   6  10   3      653.99      716.22     12.98 o 
   7  10   3       13.29        8.88      7.67 o 
   8  10   3      453.36      474.99     10.36 o 
   9  10   3       17.13       12.10      9.61 o 
  10  10   3      690.56      735.18     16.31 o 
  11  10   3       67.01       49.82     10.81 o 
  12  10   3      240.53      228.39     19.68 o 
  13  10   3       42.03       52.17     18.03 o 
  14  10   3       27.06       29.71     18.93 o 
  15  10   3       94.83      114.84     24.72 o 
 -16  11   3       61.04       43.53     18.26 o 
 -15  11   3       17.23        3.45     21.41 o 
 -14  11   3        8.46       13.08     14.23 o 
 -13  11   3        2.07        6.12     10.96 o 
 -12  11   3       48.39       39.52     12.47 o 
 -11  11   3       50.40       38.49     17.06 o 
 -10  11   3      267.81      268.52     12.57 o 
  -9  11   3       78.73       82.92     10.03 o 
  -8  11   3        6.52        0.95      8.56 o 
  -7  11   3       50.72       48.48      9.30 o 
  -6  11   3      195.75      162.67     11.47 o 
  -5  11   3       93.41       80.87      9.03 o 
  -4  11   3        0.05        3.35      6.70 o 
  -3  11   3       57.95       53.62      6.10 o 
  -2  11   3      219.13      219.08      8.19 o 
  -1  11   3      253.21      251.23      9.47 o 
   0  11   3        9.93       10.17      5.44 o 
   1  11   3       30.61       30.93      6.48 o 
   2  11   3      183.59      177.14      6.94 o 
   3  11   3      514.48      523.71      9.30 o 
   4  11   3      171.48      168.74      9.67 o 
   5  11   3       33.11       32.40      8.69 o 
   6  11   3       23.36       17.81      7.90 o 
   7  11   3        6.07        5.07      7.56 o 
   8  11   3        2.23        2.20      7.92 o 
   9  11   3      335.11      348.03     15.58 o 
  10  11   3       21.99       26.57     10.66 o 
  11  11   3        0.75        4.41     13.60 o 
  12  11   3        5.62       17.11     19.43 o 
  13  11   3        0.17       16.30     17.41 o 
  14  11   3        0.42        3.91     19.46 o 
  15  11   3       39.69       34.03     18.84 o 
 -15  12   3        1.73        4.52     14.47 o 
 -14  12   3      102.43      107.99     17.94 o 
 -13  12   3       98.21      120.41     16.68 o 
 -12  12   3      310.20      328.92     25.75 o 
 -11  12   3        1.47        4.34     14.08 o 
 -10  12   3       22.55       19.32     11.43 o 
  -9  12   3        0.65        4.05     10.96 o 
  -8  12   3      273.19      254.98     12.99 o 
  -7  12   3        9.43       12.42      9.37 o 
  -6  12   3       81.65       61.84      9.73 o 
  -5  12   3       21.16       13.74     11.43 o 
  -4  12   3       94.77       83.09      8.47 o 
  -3  12   3       66.75       54.44      8.16 o 
  -2  12   3       57.19       57.09      7.15 o 
  -1  12   3      253.01      275.05      9.07 o 
   0  12   3      527.96      556.97      9.92 o 
   1  12   3       14.90       16.35      6.34 o 
   2  12   3       85.10       71.57      7.26 o 
   3  12   3       69.64       68.57      6.65 o 
   4  12   3       72.57       69.09     12.27 o 
   5  12   3        1.56       10.47     13.64 o 
   6  12   3       47.34       46.23     14.80 o 
   7  12   3      412.80      440.87     15.69 o 
   8  12   3       53.48       48.94     10.33 o 
   9  12   3       25.95       20.52     13.71 o 
  10  12   3       32.26       35.51     18.31 o 
  11  12   3      131.96      139.41     26.38 o 
  12  12   3        0.18       11.68     18.27 o 
  13  12   3       24.11       27.58     20.16 o 
  14  12   3        4.21        6.96     16.72 o 
  15  12   3      125.07      116.96     24.47 o 
 -14  13   3       65.89       49.68     22.50 o 
 -13  13   3        4.97       10.44     16.01 o 
 -12  13   3       45.00       38.76     15.58 o 
 -11  13   3      180.39      170.51     19.30 o 
 -10  13   3       26.32       25.22     13.03 o 
  -9  13   3        4.71        9.99     12.70 o 
  -8  13   3      142.32      136.73     15.05 o 
  -7  13   3      271.39      301.56     16.45 o 
  -6  13   3      116.11      111.40     12.47 o 
  -5  13   3      223.67      223.75     14.34 o 
  -4  13   3      146.05      118.73      9.85 o 
  -3  13   3      255.22      278.02     10.52 o 
  -2  13   3       21.14       15.03      7.70 o 
  -1  13   3        0.73        2.71      7.35 o 
   0  13   3      261.87      290.33     10.13 o 
   1  13   3      182.73      176.10     10.45 o 
   2  13   3      199.92      185.89     10.69 o 
   3  13   3        3.47        3.91     12.15 o 
   4  13   3      276.30      279.89     17.25 o 
   5  13   3      224.52      281.55     23.09 o 
   6  13   3       63.14       62.07     13.80 o 
   7  13   3       75.41       65.38     15.11 o 
   8  13   3      357.92      430.30     22.28 o 
   9  13   3      250.38      253.06     22.57 o 
  10  13   3        7.91        2.94     17.46 o 
  11  13   3        7.86       -1.35     22.25 o 
  12  13   3      105.34      121.02     26.36 o 
  13  13   3       65.86       66.22     21.40 o 
 -11  14   3       33.75       17.30     12.97 o 
 -10  14   3       35.89       21.12     15.71 o 
  -9  14   3       38.48       30.03     17.52 o 
  -8  14   3        1.38       10.01     13.30 o 
  -7  14   3        1.17        1.62     12.62 o 
  -6  14   3        1.31        0.81     14.70 o 
  -5  14   3        4.09        2.17      9.87 o 
  -4  14   3       57.41       63.15     10.96 o 
  -3  14   3        7.46        3.45      9.63 o 
  -2  14   3       10.17       15.79     10.34 o 
  -1  14   3       40.57       40.91      8.55 o 
   0  14   3        4.27        2.47      7.40 o 
   1  14   3        0.02        2.20      7.22 o 
   2  14   3        0.94        2.70      8.87 o 
   3  14   3      121.78      130.07     19.78 o 
   4  14   3        4.63        8.54     11.88 o 
   5  14   3        2.49        3.94     11.83 o 
   6  14   3       75.60       63.80     13.26 o 
   7  14   3       20.08       22.55     14.23 o 
   8  14   3       36.01       34.36     13.28 o 
   9  14   3       51.00       29.63     18.94 o 
  10  14   3       93.43       62.51     21.68 o 
  -8  15   3        3.98        5.40     14.44 o 
  -7  15   3      107.54      131.39     19.21 o 
  -6  15   3       45.23       24.86     14.87 o 
  -5  15   3        0.68        3.76     13.64 o 
  -4  15   3       68.89       49.71     14.77 o 
  -3  15   3       59.21       68.96     12.94 o 
  -2  15   3       37.62       38.10     11.23 o 
  -1  15   3      117.68      127.47     13.85 o 
   0  15   3       35.48       38.70      9.61 o 
   1  15   3       26.56       20.83     10.94 o 
   2  15   3        0.98        5.13     12.83 o 
   3  15   3        5.10        6.03     12.82 o 
   4  15   3       53.74       58.80     16.87 o 
   5  15   3       73.06       83.19     17.64 o 
   6  15   3        1.38        6.92     14.39 o 
   7  15   3       52.89       43.73     16.96 o 
   8  15   3       26.73       31.18     19.96 o 
  -3  16   3       69.04       80.70     17.12 o 
  -2  16   3      141.60      131.43     17.48 o 
  -1  16   3       32.06       46.97     13.59 o 
   0  16   3       97.11       81.34     17.70 o 
   1  16   3        1.76        1.47     12.43 o 
   2  16   3        0.77       11.50     20.01 o 
   3  16   3      142.76      130.01     24.39 o 
 -22   0   4      633.24      823.26     34.21 o 
 -21   0   4       21.81       14.95     20.75 o 
 -20   0   4       38.90       26.10     15.67 o 
 -19   0   4       20.33       52.92     19.20 o 
 -18   0   4     1656.38     2084.60     36.00 o 
 -17   0   4      136.01      115.89     17.84 o 
 -16   0   4      119.74      107.53     38.41 o 
 -15   0   4      862.70      809.12     23.44 o 
 -14   0   4        5.65       12.11      9.43 o 
 -13   0   4      762.14      782.52     17.33 o 
 -12   0   4      178.20      166.45     10.08 o 
 -11   0   4     1170.86     1181.13     16.99 o 
 -10   0   4      497.02      483.44     11.43 o 
  -9   0   4      295.38      288.91      9.80 o 
  -8   0   4      227.93      234.55      7.71 o 
  -7   0   4     2622.40     2586.64     34.02 o 
  -6   0   4       59.72       58.72      5.54 o 
  -5   0   4      225.88      209.77      6.35 o 
  -4   0   4      672.69      724.78      7.80 o 
  -3   0   4     8534.13     9197.25    102.16 o 
  -2   0   4       29.75       34.47      5.87 o 
  -1   0   4      236.97      186.02      8.26 o 
   0   0   4     1716.35     1586.35     35.47 o 
   1   0   4     5947.10     6131.81     24.27 o 
   2   0   4      505.18      482.29      7.61 o 
   3   0   4     2175.83     2115.19     23.82 o 
   4   0   4      199.83      263.69      7.27 o 
   5   0   4      180.24      201.47     10.84 o 
   6   0   4     2927.29     3231.02    113.28 o 
   7   0   4      325.44      294.23     13.51 o 
   8   0   4     3046.45     3270.63     75.17 o 
   9   0   4      299.88      300.79      9.52 o 
  10   0   4      169.88      188.98     14.26 o 
  11   0   4      410.64      375.15     33.98 o 
  12   0   4     1529.00     1606.76     99.11 o 
  13   0   4       38.78       28.08     14.42 o 
  14   0   4     1294.22     1323.18     36.29 o 
  15   0   4        0.63        6.36     15.16 o 
  16   0   4      496.31      460.08     87.62 o 
  17   0   4       58.34       69.58     20.74 o 
 -22   1   4        0.05        5.22     13.00 o 
 -21   1   4       89.58       89.65     16.17 o 
 -20   1   4       92.73      121.44     18.20 o 
 -19   1   4      660.96      699.29     46.52 o 
 -18   1   4      125.33      136.53     13.99 o 
 -17   1   4      141.02      136.77     11.20 o 
 -16   1   4       93.42       85.18     12.70 o 
 -15   1   4      755.43      778.63     16.66 o 
 -14   1   4      784.55      777.08     14.02 o 
 -13   1   4        7.75       14.24      7.99 o 
 -12   1   4       73.01       79.13      7.49 o 
 -11   1   4      335.19      295.87      9.59 o 
 -10   1   4     1553.16     1635.09     13.73 o 
  -9   1   4      593.56      621.10      7.89 o 
  -8   1   4       25.46       29.22      4.53 o 
  -7   1   4     1089.34     1104.93      9.34 o 
  -6   1   4     2817.32     3080.38     11.53 o 
  -5   1   4      685.82      737.78      6.75 o 
  -4   1   4     8387.74     9100.21     54.99 o 
  -3   1   4      118.68      120.46      5.72 o 
  -2   1   4     1887.31     1985.72     12.06 o 
  -1   1   4     1441.07     1542.88     17.59 o 
   0   1   4      235.57      226.03      6.81 o 
   1   1   4      519.80      537.49      5.77 o 
   2   1   4      672.45      669.29      5.77 o 
   3   1   4      160.30      158.01      4.77 o 
   4   1   4     2258.18     2277.74     25.73 o 
   5   1   4      395.93      390.09      6.31 o 
   6   1   4       26.45       35.80      6.60 o 
   7   1   4     1417.70     1406.72     30.95 o 
   8   1   4      279.09      280.60      8.05 o 
   9   1   4      157.45      129.11      6.59 o 
  10   1   4        0.09        6.42      6.39 o 
  11   1   4      949.96      902.89     14.98 o 
  12   1   4       28.80       21.30      8.14 o 
  13   1   4       20.28       16.78      9.52 o 
  14   1   4       13.26       23.01     10.44 o 
  15   1   4       81.09       95.55     14.43 o 
  16   1   4       70.86       56.20     13.62 o 
  17   1   4      224.26      217.61     18.12 o 
 -22   2   4       48.82       57.21     18.91 o 
 -21   2   4       29.21       24.78     14.52 o 
 -20   2   4        0.69       -1.75     14.76 o 
 -19   2   4        0.56       -3.11     11.58 o 
 -18   2   4      129.21      112.87     15.09 o 
 -17   2   4       72.52       60.00     12.82 o 
 -16   2   4        1.02       -1.94      9.25 o 
 -15   2   4      154.33      116.61     21.29 o 
 -14   2   4       37.96       37.48      8.56 o 
 -13   2   4      902.13      913.73     16.68 o 
 -12   2   4      207.63      209.82      9.10 o 
 -11   2   4       29.68       21.45      5.73 o 
 -10   2   4      417.71      409.06      8.59 o 
  -9   2   4      208.66      191.74      4.84 o 
  -8   2   4      445.75      428.34      7.77 o 
  -7   2   4      311.02      296.30      7.06 o 
  -6   2   4      852.63      817.86      8.37 o 
  -5   2   4       88.27       78.29      4.64 o 
  -4   2   4      714.40      834.26      6.26 o 
  -3   2   4      165.04      188.40      6.15 o 
  -2   2   4     1006.02      970.29      8.31 o 
  -1   2   4     2390.51     2692.52     13.57 o 
   0   2   4      690.07      757.95      8.11 o 
   1   2   4      129.84      129.25      4.61 o 
   2   2   4     2797.72     2915.83     28.11 o 
   3   2   4     1620.04     1718.77     23.93 o 
   4   2   4       24.59       19.30      4.25 o 
   5   2   4     1631.14     1710.52     16.89 o 
   6   2   4      729.51      780.50     16.62 o 
   7   2   4     1096.42     1144.90     22.70 o 
   8   2   4      830.25      887.29     19.32 o 
   9   2   4      208.38      207.68      7.93 o 
  10   2   4        0.46       -3.51      7.84 o 
  11   2   4      396.64      373.15     19.81 o 
  12   2   4       31.04       21.71      8.78 o 
  13   2   4     1615.88     1806.99     55.26 o 
  14   2   4      176.68      155.47     13.86 o 
  15   2   4       57.27       43.53     12.77 o 
  16   2   4        5.83        9.96     13.11 o 
  17   2   4        1.54        5.15     12.85 o 
 -22   3   4       63.33       81.33     17.21 o 
 -21   3   4       45.69       46.39     15.94 o 
 -20   3   4       93.53      107.03     16.13 o 
 -19   3   4        0.15       -1.95     12.19 o 
 -18   3   4        0.82       -1.62      9.80 o 
 -17   3   4       60.38       58.07     13.23 o 
 -16   3   4     1035.91     1137.46     21.18 o 
 -15   3   4        6.19       14.18      9.47 o 
 -14   3   4      252.50      241.15     14.70 o 
 -13   3   4      382.87      391.82     11.08 o 
 -12   3   4      464.51      467.24     10.26 o 
 -11   3   4       54.63       46.59      5.83 o 
 -10   3   4      498.97      477.35     10.20 o 
  -9   3   4     2440.94     2525.90     23.60 o 
  -8   3   4       93.88       90.24      5.93 o 
  -7   3   4      204.81      233.83      7.27 o 
  -6   3   4       11.05       16.84      4.64 o 
  -5   3   4     2750.02     2786.12     18.39 o 
  -4   3   4      312.14      349.07      8.00 o 
  -3   3   4      928.70      912.21      7.35 o 
  -2   3   4      224.77      210.12      4.75 o 
  -1   3   4     2117.47     2064.58     12.83 o 
   0   3   4      987.77     1042.47      7.59 o 
   1   3   4      223.08      219.67      4.34 o 
   2   3   4      247.00      243.71      4.83 o 
   3   3   4     1051.36     1074.48      9.20 o 
   4   3   4      137.64      131.56      6.05 o 
   5   3   4       16.21       12.49      4.24 o 
   6   3   4     1046.31     1044.62      9.61 o 
   7   3   4     1046.47     1017.23     26.21 o 
   8   3   4     1287.45     1287.71     31.92 o 
   9   3   4      732.64      728.65     15.52 o 
  10   3   4     1226.67     1215.66     27.95 o 
  11   3   4      301.48      259.58      9.87 o 
  12   3   4      211.97      240.13     12.28 o 
  13   3   4      342.50      308.29     15.14 o 
  14   3   4      602.27      586.99     25.82 o 
  15   3   4       10.17       17.60     11.57 o 
  16   3   4      216.34      209.37     16.59 o 
  17   3   4      162.00      157.74     20.11 o 
 -21   4   4        5.85       -3.13     15.48 o 
 -20   4   4       19.19       23.62     16.25 o 
 -19   4   4        2.12        8.16     12.51 o 
 -18   4   4       12.12       11.23     11.72 o 
 -17   4   4       51.54       43.49     12.81 o 
 -16   4   4       73.47       71.93     12.87 o 
 -15   4   4        0.07        7.97      8.47 o 
 -14   4   4       34.65       35.76      8.66 o 
 -13   4   4      124.43      116.16     10.81 o 
 -12   4   4       75.77       80.13      8.81 o 
 -11   4   4      200.08      198.78     11.71 o 
 -10   4   4      303.90      311.27      8.00 o 
  -9   4   4      153.51      142.65      7.61 o 
  -8   4   4       52.10       36.11      5.43 o 
  -7   4   4      626.00      662.10      7.40 o 
  -6   4   4      760.15      755.78      6.41 o 
  -5   4   4      106.49      121.50      4.50 o 
  -4   4   4        5.99        8.13      3.06 o 
  -3   4   4       62.28       65.03      4.17 o 
  -2   4   4       22.30       34.62      4.09 o 
  -1   4   4     2501.56     2648.22     20.47 o 
   0   4   4      832.14      863.67     12.86 o 
   1   4   4      874.53      905.47     16.39 o 
   2   4   4     2409.39     2436.00     20.31 o 
   3   4   4      551.84      588.71      5.19 o 
   4   4   4      482.09      452.20      5.93 o 
   5   4   4      496.48      517.01      7.85 o 
   6   4   4       87.36       79.04      6.02 o 
   7   4   4      216.71      203.75      8.63 o 
   8   4   4      399.03      408.17     14.57 o 
   9   4   4      211.54      191.63      9.11 o 
  10   4   4       51.01       37.73      7.13 o 
  11   4   4      180.46      162.14     10.74 o 
  12   4   4       89.90       83.20     10.00 o 
  13   4   4      391.79      424.07     15.70 o 
  14   4   4       76.25       72.02     11.50 o 
  15   4   4       22.63       29.19     13.32 o 
  16   4   4        1.88        9.65     13.70 o 
  17   4   4       87.16      116.38     28.29 o 
 -21   5   4       64.74       51.42     17.70 o 
 -20   5   4       19.52       11.80     14.09 o 
 -19   5   4      194.45      191.88     19.06 o 
 -18   5   4       95.85       81.86     15.06 o 
 -17   5   4       16.35       29.21     11.89 o 
 -16   5   4       23.59       33.97     11.30 o 
 -15   5   4       93.41       65.70     14.25 o 
 -14   5   4        0.03       -1.55      9.51 o 
 -13   5   4       12.31       16.85      8.64 o 
 -12   5   4      185.21      191.38     12.40 o 
 -11   5   4      615.91      606.00      9.28 o 
 -10   5   4      214.96      202.07      8.07 o 
  -9   5   4      162.80      157.61      7.91 o 
  -8   5   4       23.20       22.80      6.16 o 
  -7   5   4      487.22      488.10     13.20 o 
  -6   5   4      239.10      237.13      6.48 o 
  -5   5   4       19.98       15.20      3.71 o 
  -4   5   4      874.38      904.36      7.29 o 
  -3   5   4        0.79        4.91      3.66 o 
  -2   5   4      478.77      467.49      5.90 o 
  -1   5   4       83.48       88.95      4.30 o 
   0   5   4     2849.22     2913.30     30.07 o 
   1   5   4      152.83      164.43      5.44 o 
   2   5   4       65.26       55.47      4.08 o 
   3   5   4      290.70      259.26      4.92 o 
   4   5   4      953.67      989.62     12.31 o 
   5   5   4      100.59       81.92      5.23 o 
   6   5   4       38.64       45.53      6.29 o 
   7   5   4       60.50       66.46      7.39 o 
   8   5   4        1.39        6.68      6.42 o 
   9   5   4       52.95       41.14      7.27 o 
  10   5   4      334.30      301.29      9.76 o 
  11   5   4      229.09      216.55     10.04 o 
  12   5   4       45.79       36.92     10.56 o 
  13   5   4       28.70       13.53      8.07 o 
  14   5   4      464.52      479.37     16.56 o 
  15   5   4      229.54      220.22     17.21 o 
  16   5   4        0.00        5.27     17.66 o 
 -20   6   4       44.11       71.69     18.61 o 
 -19   6   4        0.14       17.58     13.84 o 
 -18   6   4      203.72      220.50     15.82 o 
 -17   6   4        6.54       24.84     11.41 o 
 -16   6   4        3.44       14.27     12.50 o 
 -15   6   4        7.07        8.90     10.88 o 
 -14   6   4        4.08        9.27     11.57 o 
 -13   6   4       89.89       92.12     14.16 o 
 -12   6   4        4.68        4.36      7.68 o 
 -11   6   4      620.62      651.29     27.24 o 
 -10   6   4      329.89      329.81      8.98 o 
  -9   6   4      269.08      280.09     11.70 o 
  -8   6   4        3.46        6.16      5.42 o 
  -7   6   4      382.13      360.55      8.17 o 
  -6   6   4      200.36      185.35      7.67 o 
  -5   6   4      658.71      614.37      6.84 o 
  -4   6   4       43.60       41.02      4.39 o 
  -3   6   4      232.10      240.03      5.06 o 
  -2   6   4       33.27       29.89      4.50 o 
  -1   6   4       58.06       51.18      4.47 o 
   0   6   4       92.56       96.26      3.86 o 
   1   6   4     1286.07     1350.15      8.83 o 
   2   6   4     1788.46     1765.88     18.41 o 
   3   6   4      416.34      411.98      6.29 o 
   4   6   4      510.94      487.66      7.60 o 
   5   6   4      181.75      186.22      5.69 o 
   6   6   4      886.33      869.21     16.23 o 
   7   6   4      392.36      388.89     16.73 o 
   8   6   4      486.05      501.12     10.34 o 
   9   6   4      133.75      126.75      8.88 o 
  10   6   4      188.76      192.82     10.59 o 
  11   6   4        0.15        0.56      9.25 o 
  12   6   4      199.67      212.78     11.50 o 
  13   6   4      109.68       85.35     10.69 o 
  14   6   4      244.45      238.87     15.77 o 
  15   6   4        2.38        3.16     14.32 o 
 -20   7   4        5.43        5.38     15.41 o 
 -19   7   4        0.27       25.84     17.02 o 
 -18   7   4        7.06       22.71     20.99 o 
 -17   7   4       49.87       22.55     21.69 o 
 -16   7   4        0.99        6.36     13.52 o 
 -15   7   4      148.22      140.30     16.37 o 
 -14   7   4        4.45        8.47     10.84 o 
 -13   7   4      210.02      184.54     12.25 o 
 -12   7   4        1.87        1.45      8.48 o 
 -11   7   4      333.78      327.13     10.98 o 
 -10   7   4      102.46       89.49      8.38 o 
  -9   7   4      193.86      186.06     13.58 o 
  -8   7   4       53.10       41.00      6.72 o 
  -7   7   4       10.52        7.11      5.34 o 
  -6   7   4       22.35       28.32      6.41 o 
  -5   7   4       24.43       18.72      6.01 o 
  -4   7   4       39.95       31.28      5.00 o 
  -3   7   4      111.20      107.95      5.09 o 
  -2   7   4        5.87        6.81      4.31 o 
  -1   7   4      376.89      380.50      9.15 o 
   0   7   4      194.53      193.73      7.06 o 
   1   7   4      229.15      217.04      6.29 o 
   2   7   4        0.97        3.10      4.67 o 
   3   7   4      400.83      381.83      7.10 o 
   4   7   4        0.57        5.84      4.81 o 
   5   7   4        6.87        9.59      4.16 o 
   6   7   4      483.47      451.31      6.39 o 
   7   7   4      174.44      174.30      9.64 o 
   8   7   4       95.36       80.16      9.71 o 
   9   7   4       19.52        7.64      7.71 o 
  10   7   4        0.22       -3.12      9.25 o 
  11   7   4       50.79       51.92      9.63 o 
  12   7   4       20.27       14.51      9.20 o 
  13   7   4        3.26       -0.56     12.42 o 
  14   7   4       54.88       58.71     11.19 o 
  15   7   4        0.03        0.21     23.50 o 
 -19   8   4       39.39       35.74     19.51 o 
 -18   8   4      368.85      389.60     28.25 o 
 -17   8   4       18.65       36.42     20.90 o 
 -16   8   4        3.77        9.70     15.41 o 
 -15   8   4       37.85       40.22     15.97 o 
 -14   8   4       29.82       29.34     12.60 o 
 -13   8   4      146.14      123.17     11.47 o 
 -12   8   4       46.51       46.19      8.74 o 
 -11   8   4      613.86      620.44     13.40 o 
 -10   8   4      120.94      111.98      9.25 o 
  -9   8   4       64.48       61.15      7.52 o 
  -8   8   4        4.75        7.84      8.01 o 
  -7   8   4      269.76      272.20      8.74 o 
  -6   8   4      284.35      292.12      9.56 o 
  -5   8   4        0.75        3.71      6.12 o 
  -4   8   4      156.11      137.01      5.93 o 
  -3   8   4     1245.58     1216.29      9.79 o 
  -2   8   4      533.30      558.70      7.52 o 
  -1   8   4      130.98      114.09      5.64 o 
   0   8   4        0.50        4.93      4.48 o 
   1   8   4      742.88      748.42      9.35 o 
   2   8   4      422.04      397.11      7.32 o 
   3   8   4       50.33       44.57      5.26 o 
   4   8   4      149.33      144.82      6.81 o 
   5   8   4      216.83      216.79      7.08 o 
   6   8   4       60.18       53.90      7.22 o 
   7   8   4       67.85       66.36     11.26 o 
   8   8   4      279.84      282.86     11.08 o 
   9   8   4      556.42      565.03     17.58 o 
  10   8   4       64.72       52.59      9.05 o 
  11   8   4       50.05       42.16      9.51 o 
  12   8   4      161.54      174.55     13.65 o 
  13   8   4      123.05      116.57     15.34 o 
  14   8   4      108.20      135.81     17.56 o 
 -18   9   4        0.78        4.36     18.80 o 
 -17   9   4       92.58       54.95     17.96 o 
 -16   9   4        3.30       10.40     21.33 o 
 -15   9   4      132.31      126.02     23.88 o 
 -14   9   4      117.15       96.86     22.52 o 
 -13   9   4       53.58       52.08      9.80 o 
 -12   9   4       59.58       42.52      9.31 o 
 -11   9   4      276.16      248.72     15.36 o 
 -10   9   4      251.74      229.91     10.78 o 
  -9   9   4       92.48       85.42      9.63 o 
  -8   9   4      297.59      286.33     10.01 o 
  -7   9   4        3.42        3.83      7.08 o 
  -6   9   4      235.98      252.24     10.03 o 
  -5   9   4      535.51      502.75     15.25 o 
  -4   9   4      913.28      942.22     14.25 o 
  -3   9   4       16.43       11.57      6.42 o 
  -2   9   4       41.35       28.30      4.95 o 
  -1   9   4      167.50      143.82      6.03 o 
   0   9   4      611.78      611.33      8.41 o 
   1   9   4        0.92        4.91      5.18 o 
   2   9   4      205.45      203.09      8.36 o 
   3   9   4      428.48      424.96      8.30 o 
   4   9   4      452.29      449.21     11.12 o 
   5   9   4       55.79       51.90      6.71 o 
   6   9   4       18.02       15.05      6.99 o 
   7   9   4      191.72      188.04     12.99 o 
   8   9   4      370.48      374.90     15.90 o 
   9   9   4       43.47       42.80     10.49 o 
  10   9   4       19.47       28.87     10.50 o 
  11   9   4      626.19      609.74     30.65 o 
  12   9   4      156.52      162.27     14.21 o 
  13   9   4       45.92       47.40     16.14 o 
  14   9   4      126.80      120.29     22.61 o 
 -17  10   4       17.96       16.54     23.08 o 
 -16  10   4       13.67        9.86     19.37 o 
 -15  10   4       94.28      101.17     23.08 o 
 -14  10   4        2.79       -2.17     11.41 o 
 -13  10   4      435.52      471.45     20.31 o 
 -12  10   4       60.95       54.62     10.89 o 
 -11  10   4       44.11       45.30      9.29 o 
 -10  10   4      313.20      294.03     12.16 o 
  -9  10   4      148.60      131.36     12.28 o 
  -8  10   4       15.96       22.39      9.55 o 
  -7  10   4      148.17      152.49     10.12 o 
  -6  10   4      215.54      208.80      9.96 o 
  -5  10   4       59.59       43.51      7.37 o 
  -4  10   4      132.67       97.12      9.17 o 
  -3  10   4      338.16      350.82     11.63 o 
  -2  10   4       34.32       34.38      5.82 o 
  -1  10   4        1.27        4.84      5.23 o 
   0  10   4        1.46        1.28      5.86 o 
   1  10   4      446.36      394.10      9.97 o 
   2  10   4        0.91       12.52      6.68 o 
   3  10   4       47.83       49.01      7.84 o 
   4  10   4       22.20       17.97      7.39 o 
   5  10   4       20.79       18.72      7.51 o 
   6  10   4       43.60       34.81      7.98 o 
   7  10   4        7.59       11.10      7.10 o 
   8  10   4       63.03       75.59     16.17 o 
   9  10   4       82.46      103.85     15.87 o 
  10  10   4        6.82        7.54     10.43 o 
  11  10   4        0.54        8.32     14.09 o 
  12  10   4       43.54       70.02     24.00 o 
  13  10   4       30.94       32.61     19.36 o 
  14  10   4       40.76       25.29     16.55 o 
  15  10   4      102.65      101.17     20.47 o 
 -16  11   4      158.37      134.04     21.73 o 
 -15  11   4        3.70        8.76     23.52 o 
 -14  11   4        1.93      -13.73     14.98 o 
 -13  11   4      205.18      221.69     21.16 o 
 -12  11   4       97.46       71.59     12.45 o 
 -11  11   4        4.48        1.83     10.81 o 
 -10  11   4      120.04      102.30     11.20 o 
  -9  11   4      594.01      687.47     18.66 o 
  -8  11   4      182.30      176.05     12.23 o 
  -7  11   4       39.73       30.29      8.85 o 
  -6  11   4      575.89      558.85     14.57 o 
  -5  11   4      113.56       99.03      8.70 o 
  -4  11   4        3.03        4.29      8.40 o 
  -3  11   4        0.96       -0.90      6.02 o 
  -2  11   4       78.76       70.64      6.87 o 
  -1  11   4      454.66      484.93     10.36 o 
   0  11   4       11.82       16.65      6.75 o 
   1  11   4      105.11      100.62      7.89 o 
   2  11   4      164.29      171.58      9.25 o 
   3  11   4      104.45      102.23      9.76 o 
   4  11   4       82.18       76.95      8.17 o 
   5  11   4      217.74      200.84     10.47 o 
   6  11   4      296.85      298.41     12.16 o 
   7  11   4      166.88      188.30     13.07 o 
   8  11   4      240.36      295.51     32.84 o 
   9  11   4        3.51        3.78     12.87 o 
  10  11   4      110.98       98.54     22.93 o 
  11  11   4       20.78       15.03     18.33 o 
  12  11   4      141.74      173.20     29.29 o 
  13  11   4        0.12       14.24     20.21 o 
  14  11   4      109.58      108.76     25.78 o 
  15  11   4        0.35        7.27     20.18 o 
 -15  12   4      126.08       99.33     26.69 o 
 -14  12   4       37.84       21.80     13.12 o 
 -13  12   4      238.59      255.69     25.58 o 
 -12  12   4       19.28       11.14     13.16 o 
 -11  12   4        3.27       -0.03     15.30 o 
 -10  12   4       55.74       49.99     14.77 o 
  -9  12   4       24.12       11.31     13.19 o 
  -8  12   4       50.21       35.86     12.42 o 
  -7  12   4        5.01       13.15     11.00 o 
  -6  12   4      305.48      308.80     12.71 o 
  -5  12   4       39.47       36.36     10.55 o 
  -4  12   4      102.65       94.03      9.34 o 
  -3  12   4       17.29       19.07      7.42 o 
  -2  12   4      275.16      274.05      8.71 o 
  -1  12   4       33.74       26.01      9.90 o 
   0  12   4       26.41       28.12      7.43 o 
   1  12   4       31.03       31.01      8.92 o 
   2  12   4      431.37      480.08     14.11 o 
   3  12   4       61.73       67.37      9.31 o 
   4  12   4       10.28        6.65     12.39 o 
   5  12   4      189.13      240.24     15.69 o 
   6  12   4      232.07      216.03     13.46 o 
   7  12   4        6.77       -0.15      9.79 o 
   8  12   4        3.65        8.37     12.29 o 
   9  12   4       66.45       65.39     22.14 o 
  10  12   4       16.08        9.02     16.37 o 
  11  12   4        2.23        6.72     22.84 o 
  12  12   4        1.46       -1.79     20.59 o 
  13  12   4      172.14      172.02     26.19 o 
 -13  13   4        5.02       -0.40     26.08 o 
 -12  13   4       27.56       31.75     14.23 o 
 -11  13   4       14.83        5.94     16.43 o 
 -10  13   4        4.82        0.95     14.87 o 
  -9  13   4       57.43       49.88     14.62 o 
  -8  13   4       17.75       17.42     13.91 o 
  -7  13   4        7.14        5.98     12.40 o 
  -6  13   4       83.00       90.29     22.50 o 
  -5  13   4        1.45        3.73     12.46 o 
  -4  13   4      199.87      212.88     17.49 o 
  -3  13   4       30.84       24.96     10.38 o 
  -2  13   4        0.04        5.92     10.42 o 
  -1  13   4        0.60        1.97      9.43 o 
   0  13   4      249.29      256.75     12.13 o 
   1  13   4      282.91      310.07     12.48 o 
   2  13   4      255.66      271.81     18.50 o 
   3  13   4        0.18       16.28     11.10 o 
   4  13   4      310.79      338.79     18.40 o 
   5  13   4       22.48       14.11     10.52 o 
   6  13   4      277.58      287.93     19.36 o 
   7  13   4        7.54        7.22     11.80 o 
   8  13   4       70.81       75.75     13.35 o 
   9  13   4       87.30      110.44     20.04 o 
  10  13   4        5.47       15.42     19.05 o 
  11  13   4      219.22      240.30     30.15 o 
 -10  14   4        2.01       -0.47     15.21 o 
  -9  14   4       16.63       19.31     15.52 o 
  -8  14   4       41.37       43.75     15.40 o 
  -7  14   4      443.58      503.51     24.99 o 
  -6  14   4        6.27        8.20     14.82 o 
  -5  14   4       95.68      100.64     14.78 o 
  -4  14   4        0.30        2.99     11.45 o 
  -3  14   4      514.61      613.04     19.08 o 
  -2  14   4       23.30       15.84     12.91 o 
  -1  14   4      118.15      109.18     15.42 o 
   0  14   4        2.11        1.50      9.22 o 
   1  14   4       18.26       12.91      8.90 o 
   2  14   4       27.53       24.43     11.33 o 
   3  14   4       91.84      115.61     16.76 o 
   4  14   4       56.05       67.37     15.85 o 
   5  14   4       24.84       21.77     13.70 o 
   6  14   4       67.40       66.11     15.47 o 
   7  14   4      113.85      128.11     17.32 o 
   8  14   4      499.19      557.27     61.32 o 
   9  14   4       21.61       24.01     21.63 o 
  -6  15   4       11.15       13.70     16.19 o 
  -5  15   4       64.46       77.22     17.20 o 
  -4  15   4      331.92      348.88     19.63 o 
  -3  15   4      175.11      191.26     18.32 o 
  -2  15   4       14.97       19.35     16.85 o 
  -1  15   4        0.36        2.46     12.04 o 
   0  15   4       57.16       57.80     13.29 o 
   1  15   4        0.34       10.35     10.04 o 
   2  15   4       10.26        8.69     14.21 o 
   3  15   4        6.72        8.36     11.55 o 
   4  15   4       55.44       69.57     14.74 o 
   5  15   4        3.35       10.00     13.56 o 
   6  15   4      112.31      115.17     24.81 o 
 -21   1   5       48.99       49.85     15.29 o 
 -20   1   5      267.18      333.13     21.65 o 
 -19   1   5       13.83       20.42     15.15 o 
 -18   1   5      411.31      430.96     16.36 o 
 -17   1   5      140.46      110.26     14.26 o 
 -16   1   5       38.59       33.53      9.22 o 
 -15   1   5        0.68        3.32      7.26 o 
 -14   1   5       33.54       33.53      7.35 o 
 -13   1   5      106.33       92.10      8.80 o 
 -12   1   5        0.11        4.62      5.82 o 
 -11   1   5       19.36       10.12      5.51 o 
 -10   1   5      364.40      355.41     11.81 o 
  -9   1   5        0.94        7.16      5.70 o 
  -8   1   5       10.44       11.46      5.14 o 
  -7   1   5      550.34      562.73      8.36 o 
  -6   1   5     1048.10     1080.33     16.42 o 
  -5   1   5      567.14      571.89     12.32 o 
  -4   1   5      682.41      694.21      6.27 o 
  -3   1   5     1694.43     1813.82     12.30 o 
  -2   1   5        1.31        8.30      5.79 o 
  -1   1   5       25.04       22.57      5.42 o 
   0   1   5      161.12      180.32      6.84 o 
   1   1   5      272.56      271.13      6.15 o 
   2   1   5      234.61      223.49      6.69 o 
   3   1   5      377.18      390.52      6.96 o 
   4   1   5      130.23      125.94      6.45 o 
   5   1   5      840.02      861.36     14.43 o 
   6   1   5      243.99      241.61      9.58 o 
   7   1   5      123.33      126.85      9.84 o 
   8   1   5       54.35       55.51      9.23 o 
   9   1   5      271.56      277.12      8.14 o 
  10   1   5      131.60      117.16      8.73 o 
  11   1   5       60.46       73.93     13.11 o 
  12   1   5       89.01       73.37     11.72 o 
  13   1   5      132.15      123.06     13.45 o 
  14   1   5      224.14      197.61     16.97 o 
  15   1   5        0.68        5.36     11.22 o 
  16   1   5       13.41        9.61     12.32 o 
 -21   2   5        0.04        4.21     14.17 o 
 -20   2   5        1.30        2.25     12.29 o 
 -19   2   5      192.69      209.09     19.45 o 
 -18   2   5       76.47       64.36     14.96 o 
 -17   2   5       27.30       29.68     12.27 o 
 -16   2   5       40.42       30.24     11.12 o 
 -15   2   5       87.83       96.46     10.68 o 
 -14   2   5      152.89      120.00      9.07 o 
 -13   2   5       16.91       15.86      7.41 o 
 -12   2   5      192.47      180.93      8.97 o 
 -11   2   5     1661.97     1733.22     23.58 o 
 -10   2   5      178.77      188.49     11.13 o 
  -9   2   5      322.67      322.18      9.84 o 
  -8   2   5       12.06       11.10      4.92 o 
  -7   2   5     1132.16     1160.41     14.32 o 
  -6   2   5      250.65      252.91      7.98 o 
  -5   2   5       56.16       50.76      3.97 o 
  -4   2   5      575.67      621.03      8.64 o 
  -3   2   5       13.72       19.83      4.10 o 
  -2   2   5        2.45        6.79      5.85 o 
  -1   2   5        7.36       11.91      6.38 o 
   0   2   5     2569.11     2700.29     39.00 o 
   1   2   5       67.11       72.27      7.95 o 
   2   2   5       16.08       16.49      6.62 o 
   3   2   5      120.13      121.37      7.54 o 
   4   2   5      148.53      147.91      8.03 o 
   5   2   5      442.62      469.84      8.69 o 
   6   2   5       68.71       67.85      6.26 o 
   7   2   5      254.63      236.29      7.94 o 
   8   2   5      166.88      152.39      7.94 o 
   9   2   5       88.79       78.64      7.93 o 
  10   2   5      123.72      116.43      9.32 o 
  11   2   5       29.05       30.68      8.88 o 
  12   2   5      233.13      198.40     15.26 o 
  13   2   5       30.06       17.77     10.81 o 
  14   2   5        0.17       10.58     11.08 o 
  15   2   5      279.72      288.83     18.96 o 
  16   2   5       46.48       40.66     15.36 o 
 -21   3   5        6.63       14.08     14.58 o 
 -20   3   5        1.06       -5.63     14.67 o 
 -19   3   5      110.29       82.07     16.31 o 
 -18   3   5      101.17       76.05     19.69 o 
 -17   3   5       34.43       35.21     12.21 o 
 -16   3   5      319.69      301.23     16.28 o 
 -15   3   5      240.19      229.87     13.41 o 
 -14   3   5       74.82       55.92      8.74 o 
 -13   3   5      577.10      579.80     12.71 o 
 -12   3   5       21.19       29.92      8.11 o 
 -11   3   5        6.34        8.38      7.45 o 
 -10   3   5      694.14      684.87     11.60 o 
  -9   3   5      238.76      240.19      7.99 o 
  -8   3   5      356.70      350.07      7.66 o 
  -7   3   5      838.53      844.55     22.96 o 
  -6   3   5        7.85       12.45      4.77 o 
  -5   3   5       25.93       27.16      5.73 o 
  -4   3   5      511.43      535.26     12.47 o 
  -3   3   5       59.34       59.02      5.39 o 
  -2   3   5      468.87      467.26      8.17 o 
  -1   3   5       11.82       17.36      5.44 o 
   0   3   5      302.93      329.90      8.59 o 
   1   3   5       39.90       41.52      7.16 o 
   2   3   5      468.57      451.75     12.35 o 
   3   3   5      117.15      109.82      6.42 o 
   4   3   5        0.03        2.98      4.68 o 
   5   3   5      280.51      296.07      9.82 o 
   6   3   5      377.58      375.42      8.21 o 
   7   3   5        2.63        7.59      5.94 o 
   8   3   5      968.11      934.82     13.88 o 
   9   3   5      203.66      206.44     10.01 o 
  10   3   5      197.53      171.33      8.63 o 
  11   3   5      169.58      133.99      9.76 o 
  12   3   5        5.41       13.24      8.61 o 
  13   3   5       26.98       29.14     11.98 o 
  14   3   5        0.05       -0.49     11.33 o 
  15   3   5        0.17        3.58     13.68 o 
  16   3   5        0.24       -2.19     19.14 o 
 -21   4   5       14.62        9.90     15.27 o 
 -20   4   5      284.94      305.50     22.47 o 
 -19   4   5        1.72        7.67     14.85 o 
 -18   4   5       66.40       36.02     11.55 o 
 -17   4   5       20.93       20.72     14.09 o 
 -16   4   5      642.93      667.10     32.79 o 
 -15   4   5        4.05       31.55     11.54 o 
 -14   4   5      231.41      233.47     11.70 o 
 -13   4   5       77.87       76.80      9.48 o 
 -12   4   5      893.31      898.84     15.74 o 
 -11   4   5        0.07        1.65      8.71 o 
 -10   4   5        2.10        3.89      5.29 o 
  -9   4   5      265.11      258.78      7.46 o 
  -8   4   5      617.53      658.56     10.02 o 
  -7   4   5      432.58      420.60      7.89 o 
  -6   4   5       89.72       82.34      5.35 o 
  -5   4   5     1115.19     1072.96     12.25 o 
  -4   4   5      382.21      395.52      5.94 o 
  -3   4   5       23.18       29.09      4.48 o 
  -2   4   5        0.81        8.25      4.24 o 
  -1   4   5     1757.75     1819.88     20.93 o 
   0   4   5      273.09      281.83      7.12 o 
   1   4   5     1477.14     1496.43     11.53 o 
   2   4   5       55.29       52.83      5.65 o 
   3   4   5     1879.09     1970.36     18.97 o 
   4   4   5      110.10      109.52      7.56 o 
   5   4   5     1594.18     1600.08     46.56 o 
   6   4   5      606.72      583.15     14.03 o 
   7   4   5      765.75      770.72     12.91 o 
   8   4   5      381.86      366.57     10.23 o 
   9   4   5      196.48      185.26      9.09 o 
  10   4   5      405.50      367.29     11.25 o 
  11   4   5       65.59       73.94     10.06 o 
  12   4   5     2465.04     2762.24     30.63 o 
  13   4   5        1.57        9.66     11.45 o 
  14   4   5      149.51      128.86     15.50 o 
  15   4   5       39.54       28.26     11.96 o 
  16   4   5      187.19      176.49     33.15 o 
 -20   5   5       14.01        9.56     17.07 o 
 -19   5   5      298.09      309.20     21.05 o 
 -18   5   5        9.26        8.76     13.22 o 
 -17   5   5       46.08       48.55     13.62 o 
 -16   5   5       62.20       69.06     13.74 o 
 -15   5   5      209.96      213.11     15.91 o 
 -14   5   5       15.49        6.81      7.76 o 
 -13   5   5      406.53      391.12     15.73 o 
 -12   5   5       84.45       68.99     11.20 o 
 -11   5   5       25.12       25.04      7.47 o 
 -10   5   5      140.69      127.82      8.36 o 
  -9   5   5      891.56      938.93     17.52 o 
  -8   5   5       49.25       48.47      6.70 o 
  -7   5   5        3.63        8.48      6.14 o 
  -6   5   5     1112.23     1208.19     11.05 o 
  -5   5   5       13.32       18.65      4.69 o 
  -4   5   5      181.79      182.11      6.10 o 
  -3   5   5      359.50      335.85      6.76 o 
  -2   5   5     1401.54     1430.22     17.47 o 
  -1   5   5       53.44       46.54      4.82 o 
   0   5   5      171.91      172.37      7.35 o 
   1   5   5      283.73      280.30      8.64 o 
   2   5   5      774.88      786.33     12.22 o 
   3   5   5     1044.50     1085.37     11.89 o 
   4   5   5       86.31       72.08      6.98 o 
   5   5   5     1109.67     1117.88     14.55 o 
   6   5   5     3711.63     3714.96    195.46 o 
   7   5   5      124.07      102.97      8.33 o 
   8   5   5      508.52      537.11     22.28 o 
   9   5   5      569.90      576.91     19.27 o 
  10   5   5        1.55        3.70      7.76 o 
  11   5   5      249.12      241.98     12.27 o 
  12   5   5      348.14      359.12     13.18 o 
  13   5   5      667.56      715.61     14.32 o 
  14   5   5       12.67       27.19     13.96 o 
  15   5   5       59.72       28.50     27.50 o 
 -20   6   5        7.73       10.05     17.54 o 
 -19   6   5       90.18       78.74     20.85 o 
 -18   6   5      139.91      153.31     18.96 o 
 -17   6   5        0.30       11.20     11.63 o 
 -16   6   5      184.90      174.20     14.43 o 
 -15   6   5      187.97      195.91     19.30 o 
 -14   6   5        0.19       -2.31      9.55 o 
 -13   6   5       30.02       23.99     10.86 o 
 -12   6   5       64.08       61.97      9.18 o 
 -11   6   5      522.63      575.99     19.72 o 
 -10   6   5      405.55      413.56     17.23 o 
  -9   6   5       57.03       72.12      7.94 o 
  -8   6   5       19.09       15.05      6.40 o 
  -7   6   5       91.85       98.58      6.51 o 
  -6   6   5     1056.13     1129.02     11.16 o 
  -5   6   5      726.08      724.18      9.34 o 
  -4   6   5      344.52      289.05      6.04 o 
  -3   6   5      437.66      467.32     10.31 o 
  -2   6   5      481.62      489.75      7.57 o 
  -1   6   5       14.93       13.64      4.33 o 
   0   6   5      490.88      472.66      6.55 o 
   1   6   5      367.92      394.08     10.49 o 
   2   6   5        9.31        8.06      5.17 o 
   3   6   5      314.70      326.73     11.31 o 
   4   6   5       18.21        9.80      5.39 o 
   5   6   5       68.67       63.21      7.93 o 
   6   6   5      348.93      335.94     12.59 o 
   7   6   5       31.07       34.07     10.40 o 
   8   6   5       61.22       58.30     13.74 o 
   9   6   5       73.54       68.61     10.51 o 
  10   6   5      244.20      232.94     16.30 o 
  11   6   5       34.65       38.54     11.05 o 
  12   6   5       13.16        5.41      8.86 o 
  13   6   5      197.29      187.59     11.89 o 
  14   6   5       23.90       22.74     15.74 o 
  15   6   5      633.79      801.83     40.08 o 
 -19   7   5        4.08       12.78     14.45 o 
 -18   7   5      235.96      259.60     38.05 o 
 -17   7   5        5.46       10.36     22.92 o 
 -16   7   5      274.29      310.54     29.12 o 
 -15   7   5       94.91       67.05     15.51 o 
 -14   7   5      486.92      543.52     19.80 o 
 -13   7   5       52.94       50.97     12.42 o 
 -12   7   5       47.23       51.06      9.86 o 
 -11   7   5      447.27      474.63     24.41 o 
 -10   7   5      160.40      155.26     11.49 o 
  -9   7   5      125.13      121.48      8.86 o 
  -8   7   5      115.10       99.65      7.59 o 
  -7   7   5      653.56      702.25     10.04 o 
  -6   7   5      149.03      139.58      8.65 o 
  -5   7   5      314.57      316.85      8.97 o 
  -4   7   5      211.85      247.17      7.08 o 
  -3   7   5      831.47      965.94      8.58 o 
  -2   7   5       76.98       72.58      5.86 o 
  -1   7   5     2255.91     2307.25     16.76 o 
   0   7   5        1.03        8.75      4.93 o 
   1   7   5     2521.09     2666.24     22.44 o 
   2   7   5       64.54       66.63      7.37 o 
   3   7   5      950.50      991.35     12.33 o 
   4   7   5       76.96       80.17      7.74 o 
   5   7   5      175.00      168.01      8.48 o 
   6   7   5      131.99      102.06      8.01 o 
   7   7   5      167.20      172.02     13.23 o 
   8   7   5      463.95      531.93     15.54 o 
   9   7   5       13.84       14.60      9.65 o 
  10   7   5      265.94      278.26     15.17 o 
  11   7   5      411.32      421.54     14.29 o 
  12   7   5      224.65      245.13     16.64 o 
  13   7   5      154.49      152.88     25.24 o 
  14   7   5      685.98      821.18     30.18 o 
 -18   8   5       20.66       12.19     16.36 o 
 -17   8   5        7.15       28.41     22.71 o 
 -16   8   5      142.25      118.18     20.95 o 
 -15   8   5      221.27      188.28     25.31 o 
 -14   8   5       92.67       77.76     20.86 o 
 -13   8   5        3.33        3.02      9.19 o 
 -12   8   5      108.77       86.73     10.05 o 
 -11   8   5      608.45      645.93     13.61 o 
 -10   8   5      459.79      488.31     15.14 o 
  -9   8   5        1.52        7.66      8.98 o 
  -8   8   5        0.25        5.01      7.07 o 
  -7   8   5        9.75        6.40      6.84 o 
  -6   8   5      463.44      477.96     10.33 o 
  -5   8   5       32.52       35.22      6.41 o 
  -4   8   5      228.53      264.82     10.01 o 
  -3   8   5      528.52      484.61     10.63 o 
  -2   8   5       23.14       25.46      7.87 o 
  -1   8   5      129.79      114.98      6.52 o 
   0   8   5     1769.77     1884.33     23.12 o 
   1   8   5      184.50      160.19      7.53 o 
   2   8   5      367.33      337.57      9.27 o 
   3   8   5       28.31       28.39      6.54 o 
   4   8   5       13.73       20.04      7.08 o 
   5   8   5      403.31      399.89     11.06 o 
   6   8   5      246.91      232.37     12.79 o 
   7   8   5      172.30      175.49     15.35 o 
   8   8   5       22.40       20.15     10.16 o 
   9   8   5       96.86       99.82     14.22 o 
  10   8   5       84.97       75.10     17.58 o 
  11   8   5      736.38      809.71     18.58 o 
  12   8   5       97.20      107.52     17.41 o 
  13   8   5       46.71       51.10     20.58 o 
  14   8   5       48.19       62.36     17.81 o 
 -17   9   5       75.69       95.54     27.38 o 
 -16   9   5       75.62       58.58     26.50 o 
 -15   9   5       32.91        2.06     21.97 o 
 -14   9   5        0.28       -1.35     18.68 o 
 -13   9   5      295.52      293.69     17.30 o 
 -12   9   5      331.19      314.94     14.57 o 
 -11   9   5      484.99      520.33     13.60 o 
 -10   9   5       35.69       38.38      9.22 o 
  -9   9   5      773.54      850.55     17.49 o 
  -8   9   5       86.34       73.57      8.31 o 
  -7   9   5      163.88      147.40     11.08 o 
  -6   9   5      416.57      401.34     11.16 o 
  -5   9   5        0.45        3.46      7.68 o 
  -4   9   5      434.26      414.45     13.95 o 
  -3   9   5       28.33       25.28      6.04 o 
  -2   9   5      287.17      298.77      9.40 o 
  -1   9   5        5.34        9.15      7.84 o 
   0   9   5        6.25       18.00      6.04 o 
   1   9   5        3.46       10.60      6.22 o 
   2   9   5      212.17      231.50     10.16 o 
   3   9   5      154.61      153.47     10.32 o 
   4   9   5      274.95      248.46     11.69 o 
   5   9   5        0.02        8.15      7.48 o 
   6   9   5      814.83      833.55     24.38 o 
   7   9   5       40.86       39.98     14.87 o 
   8   9   5       24.72       21.63     11.85 o 
   9   9   5      278.07      292.53     16.32 o 
  10   9   5       20.05       13.56     11.72 o 
  11   9   5       27.10       15.79     14.70 o 
  12   9   5       51.27       34.07     22.09 o 
  13   9   5       40.16       37.76     17.24 o 
  14   9   5       11.56       17.23     17.76 o 
  15   9   5       37.77       25.43     19.33 o 
 -16  10   5      271.93      360.12     33.25 o 
 -15  10   5       34.39       25.18     19.77 o 
 -14  10   5       55.59       38.52     14.57 o 
 -13  10   5       10.62        4.30     12.77 o 
 -12  10   5      483.98      514.19     20.52 o 
 -11  10   5       20.14       27.58     10.61 o 
 -10  10   5       60.07       37.69      9.30 o 
  -9  10   5       55.56       48.64      8.88 o 
  -8  10   5       66.81       51.92      8.96 o 
  -7  10   5      291.92      297.14     12.72 o 
  -6  10   5      351.42      336.14     15.91 o 
  -5  10   5      604.93      576.17     31.77 o 
  -4  10   5        1.50        1.79      7.23 o 
  -3  10   5       24.04       19.54      6.76 o 
  -2  10   5       26.87       25.17      7.57 o 
  -1  10   5      387.78      399.78     10.29 o 
   0  10   5       27.72       19.35      6.76 o 
   1  10   5      166.32      159.05      8.48 o 
   2  10   5        3.30        5.19      7.03 o 
   3  10   5      293.34      293.60     11.61 o 
   4  10   5      320.52      310.88     12.63 o 
   5  10   5      305.27      308.62     13.36 o 
   6  10   5       16.59       27.36     10.60 o 
   7  10   5      252.08      229.28     16.11 o 
   8  10   5      213.70      193.46     21.68 o 
   9  10   5       33.56       34.25     16.30 o 
  10  10   5        5.33       11.72     18.78 o 
  11  10   5        0.35        1.16     15.71 o 
  12  10   5       83.06       67.56     20.07 o 
  13  10   5        9.29       21.97     15.60 o 
  14  10   5       80.83       85.07     22.06 o 
  15  10   5        1.11        6.81     20.17 o 
 -15  11   5        8.37        7.61     19.32 o 
 -14  11   5        3.91       -4.63     12.82 o 
 -13  11   5       10.33        1.90     14.25 o 
 -12  11   5       29.06       15.08     14.13 o 
 -11  11   5        3.35      -10.73     12.82 o 
 -10  11   5        1.81       -9.52     14.60 o 
  -9  11   5       37.91       38.36     13.82 o 
  -8  11   5       48.40       40.61     11.84 o 
  -7  11   5        0.05       -2.60      9.26 o 
  -6  11   5      115.19      100.02     11.64 o 
  -5  11   5       48.82       46.34     10.10 o 
  -4  11   5       15.12       13.63      8.73 o 
  -3  11   5       60.31       50.15     10.51 o 
  -2  11   5       98.17       95.85      9.22 o 
  -1  11   5       46.24       39.98      8.24 o 
   0  11   5       65.52       60.83      8.52 o 
   1  11   5        2.79        9.18      7.20 o 
   2  11   5      114.76      122.88     10.13 o 
   3  11   5      208.05      207.49     10.87 o 
   4  11   5       76.66       64.48     10.67 o 
   5  11   5       18.69       17.99     10.25 o 
   6  11   5       71.65       70.59     12.34 o 
   7  11   5       22.27        8.49     13.96 o 
   8  11   5       64.50       27.90     17.03 o 
   9  11   5      166.01      163.00     19.72 o 
  10  11   5       11.10       29.69     18.71 o 
  11  11   5       50.35       51.54     22.30 o 
  12  11   5       24.96       38.02     22.58 o 
  13  11   5       89.50      116.90     23.39 o 
  14  11   5       25.84       26.25     19.84 o 
 -14  12   5        4.81       -9.36     18.75 o 
 -13  12   5        0.11        1.23     13.18 o 
 -12  12   5        6.49       -4.65     13.95 o 
 -11  12   5        0.46        4.78     12.53 o 
 -10  12   5       76.18       47.62     14.24 o 
  -9  12   5       23.77       26.55     13.00 o 
  -8  12   5      184.94      184.58     21.16 o 
  -7  12   5       51.27       32.33     12.26 o 
  -6  12   5       18.96        5.19     13.49 o 
  -5  12   5       53.83       29.23     10.85 o 
  -4  12   5      202.11      233.49     17.02 o 
  -3  12   5       69.06       54.87     12.77 o 
  -2  12   5        9.69       13.57      8.52 o 
  -1  12   5       96.00      102.45      9.68 o 
   0  12   5       47.10       41.26      9.33 o 
   1  12   5        1.18        3.12      8.32 o 
   2  12   5       21.54       19.15      8.00 o 
   3  12   5      398.77      446.37     18.92 o 
   4  12   5      102.34      101.35     14.39 o 
   5  12   5        1.17       13.53     15.41 o 
   6  12   5       10.63       15.50     15.71 o 
   7  12   5      174.69      199.26     22.80 o 
   8  12   5       47.70       69.30     22.76 o 
   9  12   5        4.18       15.45     16.71 o 
  10  12   5        0.13       25.01     21.69 o 
  11  12   5      127.34      140.28     26.85 o 
  12  12   5       17.89       24.12     25.63 o 
 -11  13   5      149.60      140.79     19.88 o 
 -10  13   5       53.79       50.94     15.09 o 
  -9  13   5       89.70       76.11     15.77 o 
  -8  13   5        3.59        8.83     14.29 o 
  -7  13   5        3.67        2.43     15.03 o 
  -6  13   5        9.23       13.97     14.94 o 
  -5  13   5      315.48      353.35     18.80 o 
  -4  13   5      202.97      224.00     21.49 o 
  -3  13   5      294.61      346.48     52.65 o 
  -2  13   5       48.38       55.33     13.59 o 
  -1  13   5      162.77      140.63     13.09 o 
   0  13   5       14.54        7.91      9.75 o 
   1  13   5      162.43      155.39     12.30 o 
   2  13   5       84.44      101.18     13.40 o 
   3  13   5      106.96      100.00     16.49 o 
   4  13   5       32.98       26.80     16.08 o 
   5  13   5      180.94      189.11     27.75 o 
   6  13   5      214.36      239.84     27.49 o 
   7  13   5       34.98       36.06     22.91 o 
   8  13   5       88.91      111.83     30.03 o 
   9  13   5       17.14       11.03     22.50 o 
  -8  14   5       11.97        6.16     13.94 o 
  -7  14   5       53.90       40.81     16.36 o 
  -6  14   5        0.00       -4.96     15.70 o 
  -5  14   5       69.23       75.75     21.02 o 
  -4  14   5       24.74       31.11     14.16 o 
  -3  14   5        5.44        3.82     12.95 o 
  -2  14   5        0.27       10.05     12.18 o 
  -1  14   5       34.07       34.50     15.85 o 
   0  14   5       61.85       55.69     11.95 o 
   1  14   5        3.62        2.16      9.68 o 
   2  14   5       42.01       41.65     11.76 o 
   3  14   5        4.75       10.53     12.61 o 
   4  14   5       13.35        8.46     16.41 o 
   5  14   5       14.37       15.98     18.56 o 
   6  14   5        2.84        5.55     22.44 o 
  -3  15   5        8.94       14.15     14.73 o 
  -2  15   5       22.18       17.94     16.38 o 
  -1  15   5       22.93       22.13     16.18 o 
   0  15   5        0.00       -2.96     11.96 o 
   1  15   5       65.95       67.66     12.38 o 
   2  15   5       27.97       45.46     14.58 o 
   3  15   5       93.92       88.67     16.96 o 
 -20   0   6       66.80       65.00     23.27 o 
 -19   0   6        0.30       10.23     17.23 o 
 -18   0   6      233.83      276.83     28.57 o 
 -17   0   6        2.73        4.75     12.98 o 
 -16   0   6      141.70       89.23     24.18 o 
 -15   0   6        0.27       -7.51     10.15 o 
 -14   0   6      574.62      554.84     28.95 o 
 -13   0   6       57.10       48.67     12.90 o 
 -12   0   6      697.01      698.73     24.18 o 
 -11   0   6      117.78      137.14     19.97 o 
 -10   0   6      630.38      646.66     21.15 o 
  -9   0   6      483.36      526.79     13.88 o 
  -8   0   6     1902.88     1970.84     52.04 o 
  -7   0   6     3267.15     3492.09     38.19 o 
  -6   0   6     3829.67     3944.81    112.25 o 
  -5   0   6      189.72      201.82     22.06 o 
  -4   0   6        0.94       15.97      8.71 o 
  -3   0   6      305.58      302.39     12.03 o 
  -2   0   6      217.81      261.68     10.19 o 
  -1   0   6     4163.02     4368.67    123.46 o 
   0   0   6        7.22       10.93     10.71 o 
   1   0   6      903.47      979.88     19.53 o 
   2   0   6      329.06      329.83     25.24 o 
   3   0   6     1309.37     1368.92     29.54 o 
   4   0   6        2.47       12.98     15.42 o 
   5   0   6     1537.95     1621.75     31.47 o 
   6   0   6      153.71      179.84     20.97 o 
   7   0   6     1365.58     1541.93     32.68 o 
   8   0   6      717.26      747.00     19.66 o 
   9   0   6     1608.03     1635.02     93.87 o 
  10   0   6      130.84      112.92     12.13 o 
  11   0   6      507.40      552.41     26.00 o 
  12   0   6        1.71       11.19     23.11 o 
  13   0   6        5.11        0.59     24.49 o 
  14   0   6      350.15      361.55     39.45 o 
  15   0   6      328.01      369.62     41.91 o 
 -20   1   6        2.31       10.60     13.76 o 
 -19   1   6      376.96      402.66     18.56 o 
 -18   1   6       11.22        9.84     11.80 o 
 -17   1   6      167.73      191.21     15.51 o 
 -16   1   6      320.41      322.87     16.73 o 
 -15   1   6      125.12      120.78      9.81 o 
 -14   1   6       88.02       79.40      9.41 o 
 -13   1   6       85.20       77.89     10.37 o 
 -12   1   6       80.91       73.76      8.52 o 
 -11   1   6      364.36      364.58     11.17 o 
 -10   1   6      279.57      269.16      8.92 o 
  -9   1   6       77.37       70.07      7.22 o 
  -8   1   6      578.89      579.10     15.65 o 
  -7   1   6      999.69     1023.38     28.51 o 
  -6   1   6     1023.30     1033.04     14.72 o 
  -5   1   6      158.38      153.85      8.68 o 
  -4   1   6     1483.02     1491.27     15.31 o 
  -3   1   6       81.89       78.54      8.75 o 
  -2   1   6     2422.63     2448.82     23.30 o 
  -1   1   6      580.77      583.10     10.52 o 
   0   1   6      557.96      569.96     11.89 o 
   1   1   6      556.07      559.79     14.54 o 
   2   1   6      126.28      119.76      8.06 o 
   3   1   6      332.78      362.79     31.09 o 
   4   1   6     1458.27     1474.82     21.16 o 
   5   1   6        0.48        1.29     12.16 o 
   6   1   6       22.44       17.27      9.20 o 
   7   1   6      313.12      316.77     14.27 o 
   8   1   6      240.94      228.13     13.36 o 
   9   1   6      671.06      695.64     19.33 o 
  10   1   6      219.05      224.83     11.18 o 
  11   1   6      310.14      284.78     12.11 o 
  12   1   6      216.12      203.68     17.55 o 
  13   1   6       52.95       30.73     11.00 o 
  14   1   6       35.23       28.74     12.98 o 
  15   1   6      428.03      421.15     28.41 o 
 -20   2   6      112.02      139.62     20.36 o 
 -19   2   6      324.31      355.29     30.98 o 
 -18   2   6       31.36       15.61     13.08 o 
 -17   2   6      212.91      209.87     17.58 o 
 -16   2   6       43.41       31.07      9.99 o 
 -15   2   6       16.89       12.69      8.82 o 
 -14   2   6        6.73       12.63      7.74 o 
 -13   2   6      917.31      932.98     19.36 o 
 -12   2   6        2.89        7.51      8.30 o 
 -11   2   6      120.28      114.11      9.92 o 
 -10   2   6        0.00        6.91      6.26 o 
  -9   2   6        9.42        8.89      3.51 o 
  -8   2   6       99.68       95.52      6.11 o 
  -7   2   6      476.67      426.20     11.82 o 
  -6   2   6        0.14        4.72      6.74 o 
  -5   2   6      131.58      111.94      9.22 o 
  -4   2   6      346.28      353.10     12.14 o 
  -3   2   6       31.73       21.77      7.99 o 
  -2   2   6      877.90      897.81     16.04 o 
  -1   2   6      321.60      349.75     11.44 o 
   0   2   6       52.61       35.58      7.75 o 
   1   2   6      138.61      125.31      8.86 o 
   2   2   6     1482.61     1566.22     30.94 o 
   3   2   6      255.78      243.50     10.88 o 
   4   2   6        4.34        3.01      7.43 o 
   5   2   6        0.35       10.25      7.79 o 
   6   2   6      486.37      491.39     12.02 o 
   7   2   6       55.82       50.95      9.03 o 
   8   2   6      482.22      473.70     17.75 o 
   9   2   6       47.35       52.66      9.77 o 
  10   2   6       38.79       41.43     10.17 o 
  11   2   6       17.07       22.73      9.50 o 
  12   2   6      181.76      159.33     16.39 o 
  13   2   6      587.16      615.98     28.43 o 
  14   2   6        7.46       13.56     12.70 o 
  15   2   6       52.96       22.59     16.79 o 
 -20   3   6       78.80       74.93     15.49 o 
 -19   3   6       58.75       56.74     17.69 o 
 -18   3   6       12.68        3.67     13.18 o 
 -17   3   6       20.79       12.36     12.24 o 
 -16   3   6      473.46      490.97     15.69 o 
 -15   3   6        3.85       11.23      8.11 o 
 -14   3   6      227.27      195.71     11.82 o 
 -13   3   6       35.08       37.08     11.49 o 
 -12   3   6      809.18      857.01     21.58 o 
 -11   3   6      105.91       82.24      7.62 o 
 -10   3   6      586.26      616.02     10.84 o 
  -9   3   6        9.25       13.27      5.75 o 
  -8   3   6     1327.47     1363.44     27.65 o 
  -7   3   6        0.65        7.50      5.28 o 
  -6   3   6      719.37      737.44      8.95 o 
  -5   3   6       19.52       24.80      8.08 o 
  -4   3   6       14.44       14.20      6.31 o 
  -3   3   6       83.26       63.42      8.59 o 
  -2   3   6      178.88      184.01     10.33 o 
  -1   3   6      877.41      953.40     21.09 o 
   0   3   6      129.49      124.75      9.95 o 
   1   3   6      937.34      926.82     13.17 o 
   2   3   6      751.36      818.88     15.99 o 
   3   3   6      663.03      693.04     14.60 o 
   4   3   6       60.09       46.89      8.10 o 
   5   3   6     2392.06     2540.01     43.30 o 
   6   3   6       18.49       13.95      7.56 o 
   7   3   6        2.00        0.18      7.21 o 
   8   3   6       44.79       44.87      9.63 o 
   9   3   6      237.30      257.93     12.98 o 
  10   3   6       56.32       58.06     10.19 o 
  11   3   6      103.89      102.04     10.69 o 
  12   3   6      350.81      353.10     14.40 o 
  13   3   6      102.74      119.47     15.95 o 
  14   3   6       58.84       48.77     16.47 o 
  15   3   6       19.55       25.30     28.45 o 
 -20   4   6       21.89       10.62     13.61 o 
 -19   4   6       54.79       51.20     16.68 o 
 -18   4   6        4.88       -5.02     14.68 o 
 -17   4   6       62.41       36.24     12.44 o 
 -16   4   6       56.11       39.30     11.01 o 
 -15   4   6      326.40      300.99     14.36 o 
 -14   4   6       21.69        7.46     10.58 o 
 -13   4   6      124.01      130.19     12.02 o 
 -12   4   6        9.77        8.84      8.34 o 
 -11   4   6       14.71       21.16      6.76 o 
 -10   4   6       20.05       17.53      6.64 o 
  -9   4   6       54.63       53.67      6.72 o 
  -8   4   6       14.68       14.87      6.93 o 
  -7   4   6      153.59      142.79      7.25 o 
  -6   4   6      158.70      145.76      6.55 o 
  -5   4   6        0.52        4.55      4.48 o 
  -4   4   6      118.61      115.92      6.58 o 
  -3   4   6       30.39       23.80      5.49 o 
  -2   4   6      655.53      641.20      9.19 o 
  -1   4   6       43.44       46.71      7.03 o 
   0   4   6        9.14        3.66      7.09 o 
   1   4   6       25.11       29.81      7.36 o 
   2   4   6       65.26       54.43      6.94 o 
   3   4   6        3.73        9.37      6.88 o 
   4   4   6       90.43       85.76      8.38 o 
   5   4   6      952.29      921.74     38.77 o 
   6   4   6      191.70      181.30     10.16 o 
   7   4   6      226.07      218.45     14.32 o 
   8   4   6      192.24      170.56     10.99 o 
   9   4   6       15.41       25.45      9.28 o 
  10   4   6       23.46       31.54     11.20 o 
  11   4   6       63.06       54.77      9.69 o 
  12   4   6      309.99      351.32     16.07 o 
  13   4   6      215.93      242.60     21.42 o 
  14   4   6       58.77       57.07     20.44 o 
 -19   5   6       48.11       44.59     16.39 o 
 -18   5   6        8.21        1.48     13.26 o 
 -17   5   6        7.05        9.89     12.92 o 
 -16   5   6       45.28       43.24     13.05 o 
 -15   5   6      111.35      114.05     13.31 o 
 -14   5   6       24.89       28.61     12.63 o 
 -13   5   6        1.55       10.68      8.64 o 
 -12   5   6       57.74       61.10      9.89 o 
 -11   5   6      455.70      479.33     15.14 o 
 -10   5   6       88.38       92.39      9.44 o 
  -9   5   6        0.73        4.92      6.58 o 
  -8   5   6      138.58      133.28      8.48 o 
  -7   5   6      155.49      162.77      8.23 o 
  -6   5   6        1.97        6.13      6.14 o 
  -5   5   6       11.35       14.58      4.90 o 
  -4   5   6      396.44      401.70      8.45 o 
  -3   5   6      224.10      222.38     11.31 o 
  -2   5   6       59.33       39.26      7.35 o 
  -1   5   6       11.74       11.52      4.90 o 
   0   5   6      285.03      280.30      7.51 o 
   1   5   6        1.72        4.30      5.65 o 
   2   5   6       36.51       28.53      8.27 o 
   3   5   6      188.31      175.95     10.70 o 
   4   5   6      715.24      736.37     13.11 o 
   5   5   6       84.46       88.96     10.77 o 
   6   5   6      162.00      141.92     10.22 o 
   7   5   6        4.75        6.11     10.30 o 
   8   5   6      463.74      425.51     16.82 o 
   9   5   6       12.05       10.17     10.26 o 
  10   5   6      144.30      142.52     12.68 o 
  11   5   6      362.24      347.16     27.61 o 
  12   5   6       50.43       42.23     10.99 o 
  13   5   6        0.02        9.50      9.95 o 
 -19   6   6       19.25       34.54     17.92 o 
 -18   6   6       29.54       48.57     18.58 o 
 -17   6   6       32.98       58.05     16.90 o 
 -16   6   6      142.80      159.83     32.19 o 
 -15   6   6        0.19        9.12     10.42 o 
 -14   6   6      111.40      132.14     13.84 o 
 -13   6   6      128.02      127.37     13.92 o 
 -12   6   6      170.06      160.64     10.03 o 
 -11   6   6        7.02       15.52      8.49 o 
 -10   6   6       14.74       17.65      8.06 o 
  -9   6   6       68.16       73.95      9.00 o 
  -8   6   6      138.55      130.16      9.52 o 
  -7   6   6      300.18      320.67     11.35 o 
  -6   6   6       99.70       89.28      7.82 o 
  -5   6   6        4.51       11.77      4.74 o 
  -4   6   6       12.11        9.50      5.28 o 
  -3   6   6       54.02       61.71      7.25 o 
  -2   6   6      427.58      396.11      9.99 o 
  -1   6   6     1219.89     1259.67     23.29 o 
   0   6   6        2.07        1.13      5.51 o 
   1   6   6       97.33       81.42      7.05 o 
   2   6   6       11.30       15.87      6.47 o 
   3   6   6      230.33      226.19     15.60 o 
   4   6   6        1.28        6.17      6.77 o 
   5   6   6       11.15       16.12     11.50 o 
   6   6   6      187.83      163.56     12.33 o 
   7   6   6      132.16      141.80     12.87 o 
   8   6   6      100.00      100.90     10.26 o 
   9   6   6       28.17       15.12     14.23 o 
  10   6   6      183.87      189.35     15.96 o 
  11   6   6      298.21      291.88     17.33 o 
  12   6   6       89.33      101.74     13.32 o 
  13   6   6      283.67      250.04     23.70 o 
 -18   7   6       15.30       14.53     17.20 o 
 -17   7   6       28.51       33.67     14.31 o 
 -16   7   6       25.75       38.46     14.18 o 
 -15   7   6        1.01       15.94     11.61 o 
 -14   7   6        7.15       31.25     22.76 o 
 -13   7   6       58.34       41.11     13.68 o 
 -12   7   6       81.36       81.29     10.10 o 
 -11   7   6       25.06       23.46      8.43 o 
 -10   7   6       46.49       46.38     10.86 o 
  -9   7   6       10.58       13.76      8.09 o 
  -8   7   6        6.58       12.59      7.22 o 
  -7   7   6      101.56       96.47      8.74 o 
  -6   7   6        0.47        8.38      6.99 o 
  -5   7   6      348.22      305.25     12.77 o 
  -4   7   6        6.48        9.40      5.24 o 
  -3   7   6        2.00        8.92      5.93 o 
  -2   7   6       83.60       70.04      8.17 o 
  -1   7   6      154.54      126.76      8.23 o 
   0   7   6       33.79       37.75      8.07 o 
   1   7   6      171.75      167.90      8.98 o 
   2   7   6       24.73       21.25      7.37 o 
   3   7   6        2.82        6.17      7.13 o 
   4   7   6       78.10       68.34      8.11 o 
   5   7   6       47.65       37.65      9.22 o 
   6   7   6       53.36       47.97     13.08 o 
   7   7   6        3.65       14.87     10.75 o 
   8   7   6       65.93       55.34     11.40 o 
   9   7   6       16.43       26.19     12.78 o 
  10   7   6       83.51       61.91     13.97 o 
  11   7   6       47.57       24.54     10.92 o 
  12   7   6        3.08       -0.63     15.18 o 
  13   7   6        7.45       -5.56     15.51 o 
  14   7   6       33.78       16.63     15.98 o 
 -17   8   6       29.49       58.73     23.95 o 
 -16   8   6        9.40       -1.40     22.02 o 
 -15   8   6        0.87        9.02     21.61 o 
 -14   8   6      219.20      216.38     28.35 o 
 -13   8   6        0.03        2.60     11.73 o 
 -12   8   6       12.04       13.98     10.72 o 
 -11   8   6       30.59       40.46      9.58 o 
 -10   8   6      651.69      713.48     15.35 o 
  -9   8   6        0.24        1.06     11.40 o 
  -8   8   6       59.84       55.95      9.75 o 
  -7   8   6      267.78      263.52     12.38 o 
  -6   8   6      365.28      365.89     11.26 o 
  -5   8   6       54.18       67.72      9.80 o 
  -4   8   6      452.19      441.55      9.89 o 
  -3   8   6       26.27       20.63      7.50 o 
  -2   8   6      399.70      372.13     11.00 o 
  -1   8   6       73.25       77.97     10.28 o 
   0   8   6      155.06      153.09      9.83 o 
   1   8   6      156.98      147.90      9.66 o 
   2   8   6      154.42      151.92     11.00 o 
   3   8   6      252.69      239.84     10.18 o 
   4   8   6        9.81       12.32      7.50 o 
   5   8   6      275.85      277.11     11.55 o 
   6   8   6      283.36      270.41     16.39 o 
   7   8   6       78.97       77.89     14.73 o 
   8   8   6       16.37       10.84     11.03 o 
   9   8   6       91.56       75.43     14.56 o 
  10   8   6      127.46      125.52     18.75 o 
  11   8   6      300.09      323.20     22.25 o 
  12   8   6       41.40       36.59     20.26 o 
  13   8   6      264.56      294.92     34.21 o 
  14   8   6       66.63      102.70     28.34 o 
 -16   9   6       12.26        7.51     23.03 o 
 -15   9   6       47.89       43.48     19.88 o 
 -14   9   6       73.86       73.50     25.32 o 
 -13   9   6      135.35      160.35     18.42 o 
 -12   9   6      165.03      182.87     27.39 o 
 -11   9   6       12.26       18.72     14.61 o 
 -10   9   6       21.15       24.82     10.46 o 
  -9   9   6       44.46       23.86     11.82 o 
  -8   9   6      113.87      120.54     11.46 o 
  -7   9   6      345.30      362.00     13.60 o 
  -6   9   6       27.27       26.17      8.61 o 
  -5   9   6       57.77       65.21     10.63 o 
  -4   9   6      273.99      289.69     13.79 o 
  -3   9   6      120.09      130.96     10.54 o 
  -2   9   6       10.16       14.99      8.53 o 
  -1   9   6        0.00       10.00      8.76 o 
   0   9   6     1383.95     1390.97     14.83 o 
   1   9   6      102.13      115.28      9.96 o 
   2   9   6        8.71       12.57      9.61 o 
   3   9   6        4.99       14.53      7.42 o 
   4   9   6      197.52      165.22     13.47 o 
   5   9   6        3.15        6.23      8.65 o 
   6   9   6        4.24       -0.53     13.59 o 
   7   9   6      170.52      174.65     19.50 o 
   8   9   6      185.63      166.88     15.26 o 
   9   9   6       99.67      121.65     23.31 o 
  10   9   6        0.27        6.47     20.16 o 
  11   9   6      224.47      251.90     28.28 o 
  12   9   6      182.87      144.35     27.02 o 
  13   9   6        1.39        3.57     19.40 o 
  14   9   6       26.25       46.67     23.16 o 
 -15  10   6        0.98       -6.65     22.49 o 
 -14  10   6       13.36       19.91     22.85 o 
 -13  10   6        1.53        8.92     15.86 o 
 -12  10   6       37.36       30.59     13.29 o 
 -11  10   6       68.14       73.00     14.00 o 
 -10  10   6        1.87       14.09     12.37 o 
  -9  10   6      218.18      202.02     15.51 o 
  -8  10   6       18.90       22.58     11.98 o 
  -7  10   6      119.85      140.15     23.58 o 
  -6  10   6       89.67       84.42     11.04 o 
  -5  10   6       14.73       18.49      9.00 o 
  -4  10   6      209.67      209.68     12.30 o 
  -3  10   6       89.36       65.38      7.83 o 
  -2  10   6        1.54       12.07      7.76 o 
  -1  10   6        1.46        6.59      7.93 o 
   0  10   6      267.73      224.83     18.97 o 
   1  10   6      543.33      565.62     15.24 o 
   2  10   6      290.09      325.29     16.35 o 
   3  10   6       38.31       28.02      9.69 o 
   4  10   6       25.90       18.86      9.43 o 
   5  10   6       42.11       32.74     10.53 o 
   6  10   6      112.79      104.54     18.15 o 
   7  10   6       67.00       60.30     16.68 o 
   8  10   6       63.10       55.50     16.55 o 
   9  10   6       86.64       77.16     21.63 o 
  10  10   6        0.57       -1.21     21.12 o 
  11  10   6       80.39       68.51     21.25 o 
  12  10   6       17.88        9.63     18.49 o 
  13  10   6        0.63       -4.93     19.71 o 
  14  10   6        4.03        5.15     22.51 o 
 -14  11   6      165.10      168.89     19.21 o 
 -13  11   6        0.01        2.29     12.52 o 
 -12  11   6      125.25      138.03     18.71 o 
 -11  11   6       12.79        6.35     11.99 o 
 -10  11   6      312.64      314.96     35.39 o 
  -9  11   6        3.00        6.75     11.61 o 
  -8  11   6       65.37       68.52     13.41 o 
  -7  11   6        0.06       11.32     13.70 o 
  -6  11   6      117.25      159.98     17.49 o 
  -5  11   6      236.93      266.37     18.56 o 
  -4  11   6       62.98       64.60     13.76 o 
  -3  11   6       30.03       23.17     10.80 o 
  -2  11   6       87.78       75.91      9.85 o 
  -1  11   6       66.12       60.83     11.39 o 
   0  11   6       23.58       16.69     10.30 o 
   1  11   6      155.83      192.81     13.70 o 
   2  11   6       15.27       15.45      9.46 o 
   3  11   6      147.56      139.40     12.82 o 
   4  11   6        3.49       14.79     10.38 o 
   5  11   6      521.44      536.61     30.09 o 
   6  11   6       11.27       20.90     19.14 o 
   7  11   6      173.44      179.05     31.10 o 
   8  11   6        0.19       -7.17     17.83 o 
   9  11   6      128.90      130.94     25.67 o 
  10  11   6       22.41       14.73     18.81 o 
  11  11   6        6.04       16.02     18.85 o 
  12  11   6       32.37       30.78     23.12 o 
 -12  12   6       14.78       38.22     26.12 o 
 -11  12   6      128.37      151.10     18.84 o 
 -10  12   6        7.70       24.23     17.19 o 
  -9  12   6      277.03      306.03     29.02 o 
  -8  12   6        8.83        9.93     13.32 o 
  -7  12   6      202.60      210.01     17.84 o 
  -6  12   6      201.60      246.06     18.15 o 
  -5  12   6       15.62       21.00     12.32 o 
  -4  12   6      280.91      289.13     18.82 o 
  -3  12   6      112.20      104.99     19.46 o 
  -2  12   6      243.04      261.19     14.80 o 
  -1  12   6       39.68       33.00     14.23 o 
   0  12   6       26.82       24.39     14.09 o 
   1  12   6        1.75        4.84     10.90 o 
   2  12   6      237.00      254.18     18.47 o 
   3  12   6        5.04        7.40     11.71 o 
   4  12   6       17.15       16.43     20.96 o 
   5  12   6       29.91       51.17     25.12 o 
   6  12   6      319.60      358.30     30.26 o 
   7  12   6       10.19       19.82     17.87 o 
   8  12   6       15.81       31.91     18.89 o 
   9  12   6        0.11        2.83     17.54 o 
  10  12   6       68.46       82.58     25.25 o 
  -9  13   6        0.78       -0.39     18.18 o 
  -8  13   6        0.66        6.55     14.16 o 
  -7  13   6       94.29       93.30     21.55 o 
  -6  13   6        6.22        5.12     15.06 o 
  -5  13   6        6.61       18.47     15.99 o 
  -4  13   6       48.74       70.20     15.15 o 
  -3  13   6        1.48        8.15     13.03 o 
  -2  13   6        0.17        7.45     13.71 o 
  -1  13   6      108.46       93.66     21.29 o 
   0  13   6        7.88        9.61     11.13 o 
   1  13   6        2.31        2.88     12.14 o 
   2  13   6       21.74       36.86     13.36 o 
   3  13   6       30.64       51.41     22.10 o 
   4  13   6       19.04       23.26     17.03 o 
   5  13   6       75.50      118.13     27.42 o 
   6  13   6        0.03       19.27     19.11 o 
   7  13   6       43.61       50.30     21.66 o 
  -5  14   6        0.33        6.49     20.47 o 
  -4  14   6       32.52       33.94     16.41 o 
  -3  14   6       25.85       29.29     16.55 o 
  -2  14   6        8.16        9.40     14.36 o 
  -1  14   6       20.05       19.80     23.93 o 
   0  14   6       21.42       21.80     14.80 o 
   1  14   6       56.53       55.56     13.91 o 
   2  14   6        7.15        5.63     12.31 o 
   3  14   6      327.00      359.31     28.85 o 
 -19   1   7       24.56       12.50     15.36 o 
 -18   1   7       14.05       24.27     13.32 o 
 -17   1   7        2.74        1.99     11.45 o 
 -16   1   7       16.79       17.86     11.96 o 
 -15   1   7       15.49       20.80      9.11 o 
 -14   1   7      349.89      346.63     14.10 o 
 -13   1   7       61.88       60.57      9.52 o 
 -12   1   7       63.44       61.39     10.36 o 
 -11   1   7       14.23       10.88      7.43 o 
 -10   1   7       76.35       44.59     11.92 o 
  -9   1   7      803.30      820.58     16.07 o 
  -8   1   7      431.89      404.36     19.79 o 
  -7   1   7      339.48      317.65     14.59 o 
  -6   1   7       32.60       18.18      9.09 o 
  -5   1   7      178.94      164.37     11.95 o 
  -4   1   7       52.61       41.67      9.70 o 
  -3   1   7      112.30      103.66     10.52 o 
  -2   1   7      228.60      219.31     12.03 o 
  -1   1   7      121.41      118.71     10.78 o 
   0   1   7      425.27      403.32     11.92 o 
   1   1   7      209.72      210.39     10.75 o 
   2   1   7      226.75      222.92     15.04 o 
   3   1   7       38.24       39.62     13.41 o 
   4   1   7      656.96      731.69     21.18 o 
   5   1   7      201.84      172.98     16.70 o 
   6   1   7      155.25      139.17     17.09 o 
   7   1   7       88.96       70.31     12.81 o 
   8   1   7       93.04       93.92     12.92 o 
   9   1   7        2.08        9.51      9.60 o 
  10   1   7       22.35       22.32     12.04 o 
  11   1   7      675.03      717.32     37.65 o 
  12   1   7       70.13       62.08     28.09 o 
 -19   2   7       64.37       65.70     15.67 o 
 -18   2   7       83.29       99.80     30.24 o 
 -17   2   7        0.22       17.21     13.30 o 
 -16   2   7        0.19        9.16     12.34 o 
 -15   2   7      100.24      109.31     13.32 o 
 -14   2   7       15.24       11.11      8.58 o 
 -13   2   7       13.52       14.29     10.27 o 
 -12   2   7       83.25       73.11     11.53 o 
 -11   2   7      108.70      110.56     10.13 o 
 -10   2   7       41.69       39.66     11.58 o 
  -9   2   7        6.96        8.66     10.84 o 
  -8   2   7      174.60      160.96     13.63 o 
  -7   2   7     1452.99     1481.11     38.66 o 
  -6   2   7        1.30        6.28      8.86 o 
  -5   2   7       12.96        8.80      8.84 o 
  -4   2   7        0.41        4.78      7.95 o 
  -3   2   7      353.02      342.19     12.42 o 
  -2   2   7      451.35      449.57     10.94 o 
  -1   2   7       25.96       16.13      8.63 o 
   0   2   7      331.54      334.61     10.27 o 
   1   2   7      139.99      125.24      9.58 o 
   2   2   7       79.95       76.79     11.12 o 
   3   2   7      288.76      278.42     17.54 o 
   4   2   7     1686.71     1768.72     24.76 o 
   5   2   7       78.98       67.44     15.20 o 
   6   2   7       66.80       54.55      9.85 o 
   7   2   7        0.56        9.92      9.22 o 
   8   2   7      587.49      599.69     30.44 o 
   9   2   7       21.94       27.22     11.08 o 
  10   2   7       59.49       63.27     15.50 o 
  11   2   7        5.69        8.21     13.20 o 
  12   2   7       98.70       98.74     21.03 o 
  13   2   7       59.13       42.19     29.06 o 
 -19   3   7       90.04       77.90     16.90 o 
 -18   3   7        0.58        1.25     11.84 o 
 -17   3   7       20.92        7.40     12.81 o 
 -16   3   7      103.12       86.97     16.25 o 
 -15   3   7        1.93       -0.75     11.13 o 
 -14   3   7        4.69        8.96      9.46 o 
 -13   3   7        8.37        4.81      9.20 o 
 -12   3   7        0.00        3.99     11.68 o 
 -11   3   7      165.05      138.61     12.29 o 
 -10   3   7       19.72       17.27     12.79 o 
  -9   3   7      147.88      126.43     16.41 o 
  -8   3   7       73.42       61.03     11.80 o 
  -7   3   7       12.75       13.68      8.72 o 
  -6   3   7       51.16       36.19      9.83 o 
  -5   3   7       83.79       70.19     11.11 o 
  -4   3   7      296.76      287.57     17.52 o 
  -3   3   7      815.77      802.50     14.41 o 
  -2   3   7      612.10      626.86     14.89 o 
  -1   3   7      217.00      199.65     11.01 o 
   0   3   7      433.92      428.06     12.48 o 
   1   3   7        4.52        6.76      9.12 o 
   2   3   7      188.85      172.00     12.97 o 
   3   3   7       76.68       71.47     10.45 o 
   4   3   7      105.68      109.56     11.02 o 
   5   3   7        5.97        6.75      8.27 o 
   6   3   7      294.00      305.91     30.20 o 
   7   3   7        0.49        5.50      9.82 o 
   8   3   7       24.84       30.44     10.98 o 
   9   3   7       85.40       75.79     14.77 o 
  10   3   7      187.37      200.24     15.67 o 
  11   3   7       15.27       19.78     10.74 o 
  12   3   7       76.46       76.05     11.83 o 
  13   3   7        0.25       11.59     29.03 o 
 -19   4   7       24.26       24.56     16.44 o 
 -18   4   7       74.98       72.56     18.20 o 
 -17   4   7       34.61       21.73     12.39 o 
 -16   4   7      194.99      179.39     18.43 o 
 -15   4   7      103.43      100.00     30.61 o 
 -14   4   7      119.35      104.90     12.20 o 
 -13   4   7        0.03       10.48     16.75 o 
 -12   4   7      722.09      729.72     17.86 o 
 -11   4   7       17.46       11.34     12.80 o 
 -10   4   7      376.94      375.20     16.98 o 
  -9   4   7       22.20       17.51      9.15 o 
  -8   4   7      350.03      363.70     12.22 o 
  -7   4   7       20.04       23.23      9.81 o 
  -6   4   7      176.32      177.13      9.74 o 
  -5   4   7      368.01      366.26     11.66 o 
  -4   4   7      289.85      319.89     14.23 o 
  -3   4   7       91.50       75.42     11.34 o 
  -2   4   7      394.39      382.90     16.50 o 
  -1   4   7      702.71      713.49     11.70 o 
   0   4   7      110.16      100.00      8.88 o 
   1   4   7       63.29       63.71      9.09 o 
   2   4   7      121.36      112.20      8.11 o 
   3   4   7      553.33      585.38     13.95 o 
   4   4   7     1171.79     1199.47     21.96 o 
   5   4   7      755.61      845.62     20.06 o 
   6   4   7      156.12      115.91     17.76 o 
   7   4   7       63.20       64.06     12.78 o 
   8   4   7       53.03       49.04     13.58 o 
   9   4   7      488.70      467.29     21.20 o 
  10   4   7        5.14        3.96      8.95 o 
  11   4   7       69.55       58.16     12.99 o 
  12   4   7       37.81       37.88     20.58 o 
 -18   5   7        2.31       10.67     14.86 o 
 -17   5   7      108.91      114.14     22.28 o 
 -16   5   7       21.16       18.38     13.15 o 
 -15   5   7      142.49      171.96     19.17 o 
 -14   5   7      133.16      136.13     17.18 o 
 -13   5   7      383.40      411.13     33.39 o 
 -12   5   7        9.69       30.10     13.14 o 
 -11   5   7       54.20       42.06     13.05 o 
 -10   5   7        0.59        6.99      7.69 o 
  -9   5   7     1030.97     1122.32     14.03 o 
  -8   5   7       38.43       18.46     10.80 o 
  -7   5   7       15.29        9.86      9.00 o 
  -6   5   7       13.91       11.58     10.36 o 
  -5   5   7      215.56      212.69      9.34 o 
  -4   5   7      178.60      200.26      9.60 o 
  -3   5   7       74.17       49.90      8.08 o 
  -2   5   7      311.43      325.17     10.56 o 
  -1   5   7      195.17      211.32     10.39 o 
   0   5   7        1.11       -0.07      6.85 o 
   1   5   7        1.06        3.53      9.46 o 
   2   5   7     1035.88     1068.84     22.36 o 
   3   5   7      157.39      145.59     12.48 o 
   4   5   7      124.91      120.85     13.27 o 
   5   5   7        9.57       21.91     10.67 o 
   6   5   7      547.65      541.72     17.50 o 
   7   5   7       93.65       85.35     10.36 o 
   8   5   7       28.24       26.53     10.26 o 
   9   5   7      197.94      201.19     13.26 o 
  10   5   7      703.46      760.21     17.54 o 
  11   5   7        2.12       -4.75     15.41 o 
  12   5   7       56.19       62.32     17.11 o 
  13   5   7       11.94        7.03     15.64 o 
 -18   6   7      186.79      186.20     32.24 o 
 -17   6   7       43.74       57.03     17.37 o 
 -16   6   7      172.33      177.31     33.13 o 
 -15   6   7      123.19      132.30     17.83 o 
 -14   6   7        6.22       12.96     15.53 o 
 -13   6   7      146.88      113.65     18.80 o 
 -12   6   7      302.92      308.55     26.29 o 
 -11   6   7      282.16      335.63     14.22 o 
 -10   6   7       89.63       90.18      9.31 o 
  -9   6   7       83.32       83.43      9.43 o 
  -8   6   7       79.21       83.78     11.13 o 
  -7   6   7      340.02      334.08     13.59 o 
  -6   6   7        1.51        3.79      8.43 o 
  -5   6   7      309.73      285.04      9.69 o 
  -4   6   7        1.91        8.16      6.29 o 
  -3   6   7      498.96      539.21     13.55 o 
  -2   6   7      155.89      142.67      8.60 o 
  -1   6   7      111.59      103.15      8.18 o 
   0   6   7      321.59      300.56     10.25 o 
   1   6   7      154.71      130.35     11.30 o 
   2   6   7       74.73       58.15     10.20 o 
   3   6   7      501.84      493.16     16.50 o 
   4   6   7        2.48        9.79     11.93 o 
   5   6   7      439.15      439.53     28.12 o 
   6   6   7       34.34       21.11      9.13 o 
   7   6   7        0.34        3.51      9.16 o 
   8   6   7      184.17      156.43     21.24 o 
   9   6   7        5.51        7.21     11.07 o 
  10   6   7       63.87       77.70     17.93 o 
  11   6   7      363.72      382.74     33.27 o 
  12   6   7       10.34        5.87     16.05 o 
  13   6   7       23.35       17.63     20.21 o 
 -17   7   7        7.25       19.05     16.03 o 
 -16   7   7        4.09       12.49     12.70 o 
 -15   7   7       92.58       81.28     23.68 o 
 -14   7   7      301.43      350.20     29.35 o 
 -13   7   7       39.29       26.44     21.49 o 
 -12   7   7       79.40       90.14     13.93 o 
 -11   7   7      118.27      111.85     13.52 o 
 -10   7   7      124.61      121.23     11.22 o 
  -9   7   7       59.31       56.72      9.36 o 
  -8   7   7      293.55      312.23     11.25 o 
  -7   7   7       43.97       49.92     10.71 o 
  -6   7   7       42.50       46.32     10.11 o 
  -5   7   7      282.76      263.88     14.92 o 
  -4   7   7     1124.46     1109.24     16.52 o 
  -3   7   7      241.11      232.61     11.25 o 
  -2   7   7      163.48      149.71     11.95 o 
  -1   7   7      160.79      142.95     10.02 o 
   0   7   7      138.94      135.80      9.54 o 
   1   7   7      211.31      221.31     11.02 o 
   2   7   7       42.07       35.62     10.12 o 
   3   7   7      188.90      194.80     12.81 o 
   4   7   7        2.15       -0.96     10.50 o 
   5   7   7      338.01      327.18     20.14 o 
   6   7   7       48.76       36.43     10.45 o 
   7   7   7      410.68      441.44     17.08 o 
   8   7   7       17.89       20.53     12.45 o 
   9   7   7       13.53        6.85     15.19 o 
  10   7   7      213.41      213.27     27.41 o 
  11   7   7      551.61      552.98     27.69 o 
  12   7   7      415.90      458.39     32.32 o 
  13   7   7       16.10       16.56     18.70 o 
  14   7   7       83.04       84.48     19.45 o 
 -16   8   7       44.22       40.52     18.24 o 
 -15   8   7      289.52      335.96     32.04 o 
 -14   8   7       18.23       25.38     16.83 o 
 -13   8   7      132.84      121.14     26.56 o 
 -12   8   7       21.27       20.67     12.17 o 
 -11   8   7       24.31       19.87     13.71 o 
 -10   8   7      113.74       96.39     14.59 o 
  -9   8   7        1.15        4.71      9.43 o 
  -8   8   7       27.32       28.35      9.19 o 
  -7   8   7      478.78      476.69     15.97 o 
  -6   8   7      122.93      112.30     12.96 o 
  -5   8   7      345.43      318.38     15.47 o 
  -4   8   7       16.76       25.63      9.13 o 
  -3   8   7      479.08      520.97     15.38 o 
  -2   8   7        8.59        7.51     10.24 o 
  -1   8   7        3.67       11.14      8.06 o 
   0   8   7      741.33      816.92     13.44 o 
   1   8   7       48.68       29.85      8.57 o 
   2   8   7      110.57       95.33      9.98 o 
   3   8   7      113.65      118.47     11.83 o 
   4   8   7       52.01       68.88     12.40 o 
   5   8   7       12.92       30.01     14.99 o 
   6   8   7        6.25       10.59     14.96 o 
   7   8   7       17.12       11.69     11.54 o 
   8   8   7      408.61      422.04     23.86 o 
   9   8   7        9.00       16.23     16.39 o 
  10   8   7       62.01       56.53     17.49 o 
  11   8   7       30.10       34.33     18.22 o 
  12   8   7      282.34      287.10     27.50 o 
  13   8   7      157.70      159.52     28.10 o 
  14   8   7        5.29       18.75     19.57 o 
 -15   9   7        0.54        4.80     19.37 o 
 -14   9   7       36.44       19.97     19.48 o 
 -13   9   7       30.83       38.52     22.03 o 
 -12   9   7       39.04       27.78     13.95 o 
 -11   9   7       23.13       16.62     13.75 o 
 -10   9   7        9.45       16.68     12.36 o 
  -9   9   7      446.37      516.28     30.58 o 
  -8   9   7       13.34       15.80     10.34 o 
  -7   9   7        3.95       25.65     17.16 o 
  -6   9   7       13.58       45.41     18.68 o 
  -5   9   7       57.99       73.62     15.42 o 
  -4   9   7      247.84      270.59     17.92 o 
  -3   9   7      244.07      253.65     13.88 o 
  -2   9   7      169.59      168.83     11.49 o 
  -1   9   7       69.21       63.36     11.21 o 
   0   9   7        0.32        6.94      8.78 o 
   1   9   7      276.30      252.66     15.46 o 
   2   9   7     1111.16     1252.84     19.34 o 
   3   9   7        6.53       12.78      8.71 o 
   4   9   7       54.66       47.23     11.89 o 
   5   9   7        0.31        5.52     12.88 o 
   6   9   7      470.68      528.26     30.64 o 
   7   9   7        5.11       15.22     20.15 o 
   8   9   7      107.35      100.96     22.77 o 
   9   9   7        5.15       -0.29     22.86 o 
  10   9   7       17.11       15.37     18.01 o 
  11   9   7       62.25       68.98     25.79 o 
  12   9   7       22.50       36.91     21.62 o 
  13   9   7       10.21       -0.67     17.09 o 
 -13  10   7        9.88        8.84     13.29 o 
 -12  10   7       60.49       88.64     17.27 o 
 -11  10   7        3.31       11.92     14.91 o 
 -10  10   7      255.95      264.51     18.70 o 
  -9  10   7        2.43        8.72     12.91 o 
  -8  10   7       89.31       98.96     17.01 o 
  -7  10   7       24.52       27.73     13.28 o 
  -6  10   7       90.61      151.04     26.37 o 
  -5  10   7      163.76      196.62     27.49 o 
  -4  10   7       16.25       20.35     15.45 o 
  -3  10   7       15.34       12.89     14.88 o 
  -2  10   7      330.75      346.39     42.85 o 
  -1  10   7      168.37      158.24     15.92 o 
   0  10   7        9.89       13.22     10.31 o 
   1  10   7       12.33       15.16      9.12 o 
   2  10   7      251.65      216.63     15.11 o 
   3  10   7       15.17       16.66      9.44 o 
   4  10   7      121.47      121.16     15.26 o 
   5  10   7      393.56      392.53     29.09 o 
   6  10   7       53.02       37.86     21.40 o 
   7  10   7       65.03       46.83     20.25 o 
   8  10   7        2.40       19.31     22.59 o 
   9  10   7      118.30      143.83     27.38 o 
  10  10   7       20.89       37.30     24.33 o 
  11  10   7        0.03       12.81     22.07 o 
 -12  11   7       36.47       29.19     17.35 o 
 -11  11   7       57.48       57.45     16.05 o 
 -10  11   7        3.79       16.36     13.57 o 
  -9  11   7      165.91      189.34     20.09 o 
  -8  11   7       11.79       14.44     12.19 o 
  -7  11   7        8.46       15.63     13.49 o 
  -6  11   7       10.55       29.77     23.58 o 
  -5  11   7      108.02       80.10     21.72 o 
  -4  11   7        2.58        9.39     19.52 o 
  -3  11   7       15.76       19.37     16.77 o 
  -2  11   7       15.96       20.31     14.54 o 
  -1  11   7       23.32       14.18     11.02 o 
   0  11   7        3.21        1.81     10.68 o 
   1  11   7        1.09       -1.43     10.39 o 
   2  11   7       31.02       48.43     12.24 o 
   3  11   7        7.66       11.31     13.95 o 
   4  11   7       16.13       23.64     11.35 o 
   5  11   7       29.36       28.38     19.45 o 
   6  11   7      156.07      124.46     20.96 o 
   7  11   7       11.64       24.64     20.20 o 
   8  11   7       15.54       17.35     21.96 o 
   9  11   7        0.13       10.32     23.78 o 
 -10  12   7       28.59       41.16     19.64 o 
  -9  12   7        1.03       14.24     16.22 o 
  -8  12   7        0.01        7.37     14.74 o 
  -7  12   7      141.65      215.38     34.78 o 
  -6  12   7       15.07       39.70     24.91 o 
  -5  12   7       25.88       56.11     27.59 o 
  -4  12   7       10.37       14.47     20.63 o 
  -3  12   7       43.52       55.46     24.33 o 
  -2  12   7        4.37        5.12     17.40 o 
  -1  12   7       31.28       25.69     12.94 o 
   0  12   7      162.16      164.21     17.79 o 
   1  12   7       56.23       56.33     15.55 o 
   2  12   7       23.41       18.84     11.75 o 
   3  12   7       27.41       28.88     14.59 o 
   4  12   7       67.82       91.55     26.95 o 
   5  12   7       16.02       26.54     25.92 o 
   6  12   7       26.17       45.03     22.55 o 
   7  12   7       21.63       17.29     22.07 o 
  -4  13   7      111.09      135.20     25.97 o 
  -3  13   7       61.59       65.46     26.68 o 
  -2  13   7       31.21       37.76     23.54 o 
  -1  13   7      125.74      115.47     22.05 o 
   0  13   7        0.42        5.50     14.56 o 
   1  13   7       53.86       62.20     17.07 o 
   2  13   7       30.01       25.77     16.00 o 
   3  13   7      191.60      203.29     32.98 o 
 -18   0   8       39.96       28.15     23.32 o 
 -13   0   8       30.75       13.88     28.21 o 
 -12   0   8       15.69       27.52     17.81 o 
 -11   0   8      101.97       90.41     23.57 o 
 -10   0   8      734.33      708.65     30.39 o 
  -9   0   8      897.37      892.22     36.96 o 
  -8   0   8      112.90      135.77     24.24 o 
  -7   0   8      109.05       69.05     19.35 o 
  -6   0   8      563.17      642.48     26.71 o 
  -5   0   8       99.12       93.53     19.88 o 
  -4   0   8      477.91      515.08     24.37 o 
  -3   0   8        6.42        5.68     14.51 o 
  -2   0   8      282.94      267.81     18.23 o 
  -1   0   8      173.46      181.82     20.22 o 
   0   0   8      731.45      728.25     26.81 o 
   1   0   8      213.89      212.65     21.45 o 
   2   0   8      199.68      214.05     24.52 o 
   3   0   8     2360.70     2641.32     46.22 o 
   4   0   8       77.98       48.97     19.20 o 
   5   0   8     1846.71     2093.86     43.68 o 
   6   0   8      123.84      129.67     29.23 o 
   7   0   8      719.43      794.95     39.60 o 
   8   0   8        0.13        1.68     24.18 o 
   9   0   8       22.52       19.78     12.50 o 
  10   0   8       48.31       55.66     13.68 o 
 -18   1   8        1.31       -1.65     16.98 o 
 -17   1   8      262.95      259.24     31.08 o 
 -13   1   8       61.20       56.60     23.87 o 
 -12   1   8       72.11       61.79     16.53 o 
 -11   1   8      318.20      295.03     19.99 o 
 -10   1   8        1.05        2.22     13.34 o 
  -9   1   8      116.22       90.54     13.80 o 
  -8   1   8      189.18      149.13     15.31 o 
  -7   1   8      659.79      658.84     18.36 o 
  -6   1   8       95.33       85.54     13.18 o 
  -5   1   8       82.02       76.24     11.53 o 
  -4   1   8       49.23       37.57     10.66 o 
  -3   1   8      229.00      237.51     13.87 o 
  -2   1   8      217.65      221.54     14.01 o 
  -1   1   8      669.09      672.24     16.27 o 
   0   1   8       30.67       28.52     11.06 o 
   1   1   8      187.35      182.81     21.76 o 
   2   1   8        2.45       16.05     15.57 o 
   3   1   8       48.34       40.68     15.99 o 
   4   1   8      942.77     1034.51     24.18 o 
   5   1   8        0.89        3.31     14.92 o 
   6   1   8       60.11       41.24     17.43 o 
   7   1   8       88.16       73.66     29.43 o 
   8   1   8      357.71      376.90     18.23 o 
   9   1   8       46.47       54.59     14.99 o 
  10   1   8      276.34      252.61     40.22 o 
  11   1   8        0.98        9.65     13.43 o 
 -18   2   8        3.96       13.42     18.13 o 
 -17   2   8       17.46       11.35     17.90 o 
 -13   2   8      133.04      116.30     31.22 o 
 -12   2   8        6.17       10.75     16.81 o 
 -11   2   8        1.61        5.98     13.77 o 
 -10   2   8      294.10      238.83     16.19 o 
  -9   2   8      571.09      609.53     19.15 o 
  -8   2   8      196.34      191.25     16.63 o 
  -7   2   8      148.80      113.95     15.31 o 
  -6   2   8      102.75       95.65     14.24 o 
  -5   2   8      505.12      496.36     16.20 o 
  -4   2   8       38.02       32.34     11.12 o 
  -3   2   8      118.62       91.00     11.04 o 
  -2   2   8      391.90      394.71     17.04 o 
  -1   2   8        0.99        5.63      7.93 o 
   0   2   8      285.59      267.30     16.58 o 
   1   2   8        9.93       13.02     12.92 o 
   2   2   8       72.54       72.60     18.51 o 
   3   2   8      357.73      351.56     21.27 o 
   4   2   8       74.66       83.05     18.19 o 
   5   2   8       53.87       48.54     10.99 o 
   6   2   8       55.76       53.88     12.57 o 
   7   2   8        0.58        6.46     13.73 o 
   8   2   8       75.55       68.58     15.65 o 
   9   2   8      139.63      128.64     17.18 o 
  10   2   8      405.18      412.25     20.28 o 
  11   2   8        2.63       13.70     13.91 o 
 -18   3   8       27.36       15.51     22.88 o 
 -17   3   8      135.95      133.34     24.62 o 
 -16   3   8      210.21      184.13     27.36 o 
 -12   3   8      258.71      239.69     33.33 o 
 -11   3   8       18.37       22.41     13.70 o 
 -10   3   8      364.38      366.95     17.76 o 
  -9   3   8      310.70      275.80     18.46 o 
  -8   3   8      250.45      264.14     16.49 o 
  -7   3   8      169.11      147.95     14.53 o 
  -6   3   8      233.43      226.74     15.28 o 
  -5   3   8       47.45       45.72     11.19 o 
  -4   3   8      427.82      422.92     13.87 o 
  -3   3   8       59.67       37.94      9.91 o 
  -2   3   8      667.19      714.99     16.46 o 
  -1   3   8      136.46      131.87     13.27 o 
   0   3   8      102.42      111.60     13.30 o 
   1   3   8      187.94      196.70     18.34 o 
   2   3   8      329.62      327.48     13.85 o 
   3   3   8      166.40      175.35     13.48 o 
   4   3   8       13.22        7.61      9.34 o 
   5   3   8      136.56      146.81     17.09 o 
   6   3   8      145.19      144.74     16.79 o 
   7   3   8       77.98       77.63     22.45 o 
   8   3   8        6.32       17.77     14.26 o 
   9   3   8      704.05      801.57     21.73 o 
  10   3   8       28.00       17.23     10.97 o 
  11   3   8       22.78       12.47     17.98 o 
  12   3   8       30.98       19.07     14.99 o 
 -17   4   8       27.63       13.91     18.35 o 
 -16   4   8       14.17       32.48     21.94 o 
 -15   4   8        6.15        6.59     19.31 o 
 -10   4   8       77.86       74.10     17.36 o 
  -9   4   8       78.47       74.65     15.95 o 
  -8   4   8       20.97       22.00     12.50 o 
  -7   4   8        2.29        5.65     13.14 o 
  -6   4   8        2.19        9.50      8.28 o 
  -5   4   8      128.57      134.43     11.19 o 
  -4   4   8       67.33       45.32     10.22 o 
  -3   4   8       70.13       55.60     10.47 o 
  -2   4   8        8.91       20.95     10.75 o 
  -1   4   8      106.45      112.29     12.22 o 
   0   4   8      356.92      368.18     12.86 o 
   1   4   8       59.39       63.75      9.20 o 
   2   4   8      263.19      247.82     16.51 o 
   3   4   8      187.33      180.29     15.46 o 
   4   4   8        3.15       12.89     10.45 o 
   5   4   8       46.69       46.87     13.07 o 
   6   4   8        4.80        1.92     13.15 o 
   7   4   8       10.05       18.14     12.24 o 
   8   4   8       68.04       65.50     11.86 o 
   9   4   8        7.95        7.35     15.88 o 
  10   4   8        0.03        6.60     14.07 o 
  11   4   8        5.61       30.70     15.98 o 
  12   4   8       27.48       22.46     17.62 o 
 -17   5   8        0.21       27.29     24.85 o 
 -16   5   8       47.14       45.01     23.96 o 
 -15   5   8      143.99      174.06     26.20 o 
  -9   5   8       19.85       23.78     17.19 o 
  -8   5   8        0.08       10.57     12.26 o 
  -7   5   8      264.89      262.89     15.33 o 
  -6   5   8        0.03        5.55     11.47 o 
  -5   5   8       62.08       56.21     10.46 o 
  -4   5   8        1.72        1.58      8.20 o 
  -3   5   8      455.65      463.33     13.64 o 
  -2   5   8        4.17        2.52      8.26 o 
  -1   5   8        3.63        6.89      8.10 o 
   0   5   8       52.07       44.58     11.31 o 
   1   5   8       32.81       24.60     10.16 o 
   2   5   8       98.54       78.68     13.34 o 
   3   5   8       51.53       52.84     14.45 o 
   4   5   8      114.40      120.06     22.72 o 
   5   5   8       15.11       14.85     11.81 o 
   6   5   8       68.12       55.44     14.38 o 
   7   5   8        9.06       10.08     14.03 o 
   8   5   8       86.61       94.34     21.29 o 
   9   5   8       31.76       25.37     15.10 o 
  10   5   8        0.04       -3.42     15.52 o 
  11   5   8       32.01       45.09     16.10 o 
  12   5   8       56.19       77.48     23.11 o 
  13   5   8       11.53       -4.29     20.47 o 
 -16   6   8       69.84       62.12     18.25 o 
 -15   6   8      102.85       86.12     25.56 o 
 -11   6   8        5.14        8.02     18.24 o 
 -10   6   8        1.43        3.14     13.95 o 
  -9   6   8      245.72      273.66     47.35 o 
  -8   6   8      110.75      100.49     13.36 o 
  -7   6   8        0.12       -3.86     11.68 o 
  -6   6   8        0.07       -2.14     10.73 o 
  -5   6   8      195.11      179.92     11.96 o 
  -4   6   8      191.75      205.11     14.86 o 
  -3   6   8        0.94        7.53      8.73 o 
  -2   6   8        5.02       -0.57     10.00 o 
  -1   6   8      106.06       97.41     12.40 o 
   0   6   8       12.66       24.88     10.40 o 
   1   6   8       66.30       56.81     10.90 o 
   2   6   8       36.67       45.22     11.78 o 
   3   6   8      340.62      308.79     17.60 o 
   4   6   8       10.55       10.56     13.33 o 
   5   6   8        6.91       14.26     12.49 o 
   6   6   8        0.17        6.17     12.25 o 
   7   6   8      437.07      482.03     31.41 o 
   8   6   8       60.36       37.39     19.21 o 
   9   6   8       25.21       34.38     18.48 o 
  10   6   8       65.42       40.53     23.35 o 
  11   6   8       26.06       33.23     22.41 o 
  12   6   8        8.84       20.23     21.93 o 
  13   6   8        5.56        2.66     17.58 o 
 -15   7   8        0.46        3.78     18.67 o 
 -11   7   8        3.63       10.41     18.52 o 
 -10   7   8        3.65       21.73     15.47 o 
  -9   7   8        5.65        0.98     16.23 o 
  -8   7   8       11.55       24.33     15.94 o 
  -7   7   8      103.17       76.98     13.88 o 
  -6   7   8       23.74       21.57     11.98 o 
  -5   7   8       12.64       19.30     10.15 o 
  -4   7   8      116.54       98.58      9.55 o 
  -3   7   8        1.08        3.54      9.39 o 
  -2   7   8       26.16       31.94     10.58 o 
  -1   7   8        5.78        9.25     10.04 o 
   0   7   8       42.73       49.54     12.26 o 
   1   7   8       51.88       62.55     12.00 o 
   2   7   8       49.23       50.24     12.63 o 
   3   7   8      187.55      173.31     16.18 o 
   4   7   8        3.11       16.32     14.97 o 
   5   7   8       32.11       23.55     14.58 o 
   6   7   8       39.91       20.72     20.82 o 
   7   7   8        0.56       -4.33     15.48 o 
   8   7   8       11.02       17.01     16.78 o 
   9   7   8        9.32       17.38     17.42 o 
  10   7   8       22.12       31.29     20.48 o 
  11   7   8       12.13        8.69     22.07 o 
  12   7   8        6.08       18.78     18.41 o 
  13   7   8       30.83       31.58     25.20 o 
 -12   8   8        2.05       14.08     20.31 o 
 -11   8   8       12.85       19.05     16.62 o 
 -10   8   8      136.81      124.48     21.85 o 
  -9   8   8       44.31       39.02     19.99 o 
  -8   8   8        0.01        6.23     16.94 o 
  -7   8   8       47.02       62.99     22.95 o 
  -6   8   8      192.45      207.56     20.23 o 
  -5   8   8       58.72       58.05     18.92 o 
  -4   8   8       50.14       49.78     20.02 o 
  -3   8   8       30.73       25.43     10.05 o 
  -2   8   8      277.96      272.11     14.94 o 
  -1   8   8      130.99      142.86     11.77 o 
   0   8   8      404.99      369.26     17.98 o 
   1   8   8       90.34       98.28     14.68 o 
   2   8   8        2.05       12.95     14.59 o 
   3   8   8       14.02       20.15     20.78 o 
   4   8   8      128.01      130.00     27.86 o 
   5   8   8      164.21      130.62     26.54 o 
   6   8   8       36.58       37.61     17.21 o 
   7   8   8      157.08      151.03     24.89 o 
   8   8   8       58.60       48.48     22.26 o 
   9   8   8       83.84       52.46     20.35 o 
  10   8   8      166.56      184.44     25.54 o 
  11   8   8       19.56       30.52     19.30 o 
  12   8   8       26.54       24.61     21.21 o 
 -12   9   8       11.28        6.24     18.31 o 
 -11   9   8       30.66       34.24     18.69 o 
 -10   9   8       11.37       32.88     22.37 o 
  -9   9   8       27.90       -1.17     19.46 o 
  -8   9   8       49.60       37.06     16.82 o 
  -7   9   8      281.76      340.25     26.80 o 
  -6   9   8       17.45       18.35     16.30 o 
  -5   9   8       15.26       14.55     18.81 o 
  -4   9   8       20.72       22.63     18.78 o 
  -3   9   8      430.18      483.45     18.62 o 
  -2   9   8        4.89        3.69     10.40 o 
  -1   9   8       44.98       37.93     11.36 o 
   0   9   8        3.94       19.54     11.45 o 
   1   9   8       66.55       89.23     23.34 o 
   2   9   8       26.97       36.36     20.02 o 
   3   9   8        9.93        5.02     16.59 o 
   4   9   8      207.33      258.61     30.16 o 
   5   9   8       44.03       43.20     20.11 o 
   6   9   8        3.41       12.99     21.31 o 
   7   9   8        0.09       25.63     24.50 o 
   8   9   8      270.94      253.20     27.56 o 
   9   9   8       81.57       89.89     25.25 o 
  10   9   8       62.86       51.76     23.64 o 
 -11  10   8        1.66        3.01     17.06 o 
 -10  10   8      142.69      140.97     26.01 o 
  -9  10   8        0.07       -2.11     18.05 o 
  -8  10   8       24.77       16.24     22.48 o 
  -7  10   8       53.58       46.99     22.94 o 
  -6  10   8       46.02       55.94     20.94 o 
  -5  10   8       20.82       16.42     18.82 o 
  -4  10   8      176.01      188.82     26.27 o 
  -3  10   8       74.99       86.13     24.09 o 
  -2  10   8       23.15       17.83     13.70 o 
  -1  10   8        1.38        7.29     11.35 o 
   0  10   8       27.95       21.29     11.33 o 
   1  10   8        7.89       12.44     14.09 o 
   2  10   8       43.71       30.65     17.59 o 
   3  10   8        3.54       14.05     21.06 o 
   4  10   8       11.90       15.33     23.12 o 
   5  10   8       69.42       68.92     26.31 o 
   6  10   8        0.03        2.91     23.95 o 
   7  10   8       14.71       21.27     21.11 o 
   8  10   8       21.56       22.57     21.32 o 
  -8  11   8      105.01      123.85     25.22 o 
  -7  11   8        0.25        8.68     22.46 o 
  -6  11   8        0.16        2.68     20.84 o 
  -5  11   8       26.71       27.37     18.23 o 
  -4  11   8        3.94       10.70     18.07 o 
  -3  11   8       57.80       49.64     21.59 o 
  -2  11   8       38.44       41.43     22.64 o 
  -1  11   8      120.96      106.18     16.26 o 
   0  11   8        2.29       22.42     15.06 o 
   1  11   8      132.47      105.96     19.64 o 
   2  11   8      141.42      109.25     23.15 o 
   3  11   8      116.22       90.24     24.43 o 
   4  11   8        3.22       10.28     20.06 o 
   5  11   8      208.64      242.33     29.90 o 
   6  11   8       37.39       35.60     22.64 o 
  -3  12   8        4.53       19.44     19.42 o 
  -2  12   8       21.03       29.09     22.13 o 
  -1  12   8      193.89      200.42     25.32 o 
   0  12   8      158.05      155.83     21.68 o 
   1  12   8       95.09       90.05     16.50 o 
   2  12   8      126.95      155.63     20.23 o 
  -9   1   9       30.14       60.41     33.03 o 
  -8   1   9       22.69       32.40     15.30 o 
  -7   1   9      106.47       98.83     15.69 o 
  -6   1   9       85.87       78.06     14.51 o 
  -5   1   9       98.29      103.48     14.87 o 
  -4   1   9      292.83      284.97     16.83 o 
  -3   1   9        0.63        1.24     10.58 o 
  -2   1   9       18.03       12.57     11.66 o 
  -1   1   9       46.43       41.21     13.67 o 
   0   1   9      126.20      131.39     20.02 o 
   1   1   9       57.84       64.00     16.72 o 
   2   1   9        8.34       12.74     14.54 o 
   3   1   9      487.86      531.70     26.18 o 
   4   1   9      148.26       97.29     20.37 o 
   5   1   9        0.10        3.45     14.70 o 
   6   1   9       15.11       23.06     19.17 o 
   7   1   9      209.51      190.26     21.20 o 
   8   1   9      118.14      141.21     21.99 o 
   9   1   9        0.80       -7.07     16.03 o 
  10   1   9       66.82       80.13     13.95 o 
  11   1   9       68.95       73.30     19.82 o 
  -9   2   9        2.47       -4.44     29.32 o 
  -8   2   9        2.16        9.23     13.86 o 
  -7   2   9        4.15       12.97     12.55 o 
  -6   2   9       17.66       15.67     13.01 o 
  -5   2   9       31.72       27.84     11.56 o 
  -4   2   9        6.43       17.98     11.75 o 
  -3   2   9      168.97      170.68     14.44 o 
  -2   2   9        0.24        5.86     11.01 o 
  -1   2   9       38.49       11.59     14.46 o 
   0   2   9        9.81       14.91     14.91 o 
   1   2   9      184.88      169.11     20.57 o 
   2   2   9       78.94       75.68     18.61 o 
   3   2   9       16.91       17.87     14.61 o 
   4   2   9      170.99      157.20     22.83 o 
   5   2   9        3.65        0.05     10.49 o 
   6   2   9       15.52       13.59     12.94 o 
   7   2   9      115.09      130.00     24.74 o 
   8   2   9       30.10       32.56     17.55 o 
   9   2   9       12.81       26.18     19.55 o 
  10   2   9       13.78        7.14     18.87 o 
  11   2   9       15.70       13.59     21.15 o 
  -9   3   9       23.00        9.72     28.49 o 
  -8   3   9       13.91       -1.70     20.60 o 
  -7   3   9        0.02       -2.42     13.82 o 
  -6   3   9        0.21        9.37     13.15 o 
  -5   3   9       38.58       37.25     13.78 o 
  -4   3   9        0.58       10.74     11.72 o 
  -3   3   9       53.07       41.23     11.51 o 
  -2   3   9       37.14       27.01     12.02 o 
  -1   3   9      101.85       87.59     15.86 o 
   0   3   9       48.62       45.32     20.07 o 
   1   3   9       19.33       20.15     11.55 o 
   2   3   9       85.44       87.42     13.38 o 
   3   3   9      245.58      241.45     16.87 o 
   4   3   9        5.67       12.27     14.87 o 
   5   3   9      257.37      219.48     27.59 o 
   6   3   9       51.68       63.47     18.66 o 
   7   3   9        0.04       -4.14     19.00 o 
   8   3   9       39.51       47.92     20.21 o 
   9   3   9        0.39       15.13     19.91 o 
  10   3   9      128.18      144.50     25.55 o 
  11   3   9      211.24      230.55     27.86 o 
  12   3   9        3.50        6.10     16.86 o 
  -8   4   9      499.19      563.96     39.79 o 
  -7   4   9      108.94       97.99     23.68 o 
  -6   4   9      342.70      341.82     16.22 o 
  -5   4   9       40.85       43.92     13.36 o 
  -4   4   9      356.44      358.26     13.03 o 
  -3   4   9       41.98       40.62     10.84 o 
  -2   4   9       77.36       80.52     10.93 o 
  -1   4   9       42.55       42.14      9.70 o 
   0   4   9      104.97      108.10     14.57 o 
   1   4   9      250.51      240.47     16.14 o 
   2   4   9      658.62      728.38     22.48 o 
   3   4   9       10.82       23.08     19.03 o 
   4   4   9        7.23       11.89     12.22 o 
   5   4   9      105.52      137.09     24.46 o 
   6   4   9       94.32      107.26     21.91 o 
   7   4   9      102.08       88.38     22.12 o 
   8   4   9       27.18       17.36     18.34 o 
   9   4   9      318.11      355.38     30.68 o 
  10   4   9       28.95       22.93     16.37 o 
  11   4   9       17.92       13.71     20.19 o 
  12   4   9        0.91        4.93     21.26 o 
  -7   5   9      114.91       56.92     26.90 o 
  -6   5   9        3.89       -1.66     17.91 o 
  -5   5   9      394.71      398.98     15.65 o 
  -4   5   9       69.51       54.86     10.04 o 
  -3   5   9      190.27      199.82     13.52 o 
  -2   5   9       12.82       12.03      9.94 o 
  -1   5   9      597.11      625.48     16.40 o 
   0   5   9      104.19      101.49     15.23 o 
   1   5   9       42.97       33.73     16.70 o 
   2   5   9      177.35      162.00     19.87 o 
   3   5   9      416.42      400.25     24.87 o 
   4   5   9        1.91       13.90     18.95 o 
   5   5   9       55.63       60.05     22.33 o 
   6   5   9      186.77      175.52     19.52 o 
   7   5   9      122.02      119.79     18.98 o 
   8   5   9       17.91       12.19     18.58 o 
   9   5   9       64.55       77.35     22.86 o 
  10   5   9       21.05       24.29     20.98 o 
  11   5   9        7.49       17.23     23.81 o 
  12   5   9        4.33        4.20     18.08 o 
  13   5   9        0.00        5.55     22.62 o 
  -5   6   9       11.10       13.64     26.32 o 
  -4   6   9       59.74       59.31     12.13 o 
  -3   6   9      343.91      361.75     18.81 o 
  -2   6   9       44.95       34.72     13.64 o 
  -1   6   9      219.82      216.18     16.65 o 
   0   6   9        0.59        7.30     18.62 o 
   1   6   9        2.37       -6.92     18.23 o 
   2   6   9      576.83      618.75     31.90 o 
   3   6   9      175.43      171.77     22.31 o 
   4   6   9       36.08       18.51     19.76 o 
   5   6   9       78.14       68.18     18.74 o 
   6   6   9        1.05       13.94     21.52 o 
   7   6   9      149.57      157.58     27.85 o 
   8   6   9      102.50       93.28     22.67 o 
   9   6   9        7.90       -3.22     21.66 o 
  10   6   9        1.19        6.85     23.90 o 
  11   6   9        1.85       -5.43     18.17 o 
  -4   7   9      594.24      671.24     26.61 o 
  -3   7   9        2.83        6.25     18.08 o 
  -2   7   9      238.16      225.78     28.56 o 
  -1   7   9        2.66       10.49     18.91 o 
   0   7   9       51.22       34.93     15.55 o 
   1   7   9        1.19       12.21     18.34 o 
   2   7   9       96.04       98.53     23.73 o 
   3   7   9       54.39       71.79     20.47 o 
   4   7   9       46.50       26.19     19.06 o 
   5   7   9        9.20        1.30     17.84 o 
   6   7   9        0.42        7.51     18.35 o 
   7   7   9      392.17      470.40     31.31 o 
   8   7   9       35.17       65.96     30.41 o 
   9   7   9       70.17       70.67     23.62 o 
  10   7   9       12.98       16.36     24.35 o 
  -3   8   9      264.20      255.31     26.58 o 
  -2   8   9       65.75       55.56     21.04 o 
  -1   8   9       15.43       12.68     18.89 o 
   0   8   9        0.14       -2.00     15.18 o 
   1   8   9       12.05       18.53     20.02 o 
   2   8   9       41.96       49.84     20.62 o 
   3   8   9       22.15       11.95     21.50 o 
   4   8   9       20.57       -7.32     23.11 o 
   5   8   9        1.86        5.62     22.55 o 
   6   8   9       58.25       45.16     19.07 o 
   7   8   9       67.30       77.25     27.45 o 
   8   8   9      288.45      343.28     39.73 o 
  -9   9   9       82.48       90.08     26.03 o 
  -8   9   9        5.04       13.23     22.37 o 
  -7   9   9       56.66       39.44     18.03 o 
  -6   9   9        1.23       10.79     23.01 o 
  -5   9   9       22.62       30.93     20.09 o 
  -2   9   9        0.01       -1.67     23.50 o 
  -1   9   9       47.32       75.90     22.88 o 
   0   9   9       19.88       11.22     18.94 o 
   1   9   9       76.32      117.29     27.32 o 
   2   9   9      173.00      147.28     27.19 o 
   3   9   9       56.61       31.05     20.48 o 
   4   9   9        4.60        3.01     20.40 o 
   5   9   9      170.68      187.04     30.12 o 
   6   9   9      118.89      176.45     29.10 o 
  -6  10   9      134.50      146.32     22.94 o 
  -5  10   9        7.47        5.70     24.05 o 
  -4  10   9       85.18      106.41     24.65 o 
  -2  10   9       82.79       86.54     20.57 o 
  -1  10   9        0.42       -4.83     17.10 o 
   0  10   9        2.51       -1.81     16.85 o 
   1  10   9      107.99       88.65     25.89 o 
   2  10   9      188.82      188.20     27.14 o 
   3  10   9        4.13       15.02     22.78 o 
   4  10   9       46.07       57.87     23.92 o 
  -1  11   9        4.65        5.83     19.20 o 
   0  11   9        0.07        8.53     19.06 o 
  -4   0  10      160.63      172.99     34.72 o 
  -3   0  10       17.81        8.06     28.66 o 
   8   0  10      219.49      286.83     27.83 o 
   9   0  10       56.90       87.01     21.72 o 
  10   0  10        0.52       -9.51     16.92 o 
  -4   1  10       96.15       66.87     24.28 o 
  -3   1  10      191.46      202.99     40.32 o 
   6   1  10        0.23       -1.34     16.66 o 
   7   1  10       43.69       64.68     23.07 o 
   8   1  10       67.44       48.45     18.98 o 
   9   1  10        9.20        6.31     13.38 o 
  10   1  10       48.52       42.59     20.42 o 
  11   1  10       68.15       60.27     23.23 o 
  -4   2  10        2.45        1.26     31.48 o 
  -3   2  10       33.22       20.39     24.94 o 
   3   2  10       10.60        6.23     16.37 o 
   4   2  10        2.20       24.90     15.77 o 
   5   2  10      489.27      479.21     26.88 o 
   6   2  10      116.86      119.65     22.81 o 
   7   2  10       13.17       22.40     23.74 o 
   8   2  10       17.53        9.64     21.19 o 
   9   2  10        0.32       -3.88     16.45 o 
  10   2  10        9.41       24.93     20.78 o 
  11   2  10       14.95       10.16     22.22 o 
  -1   3  10       19.69       20.90     15.31 o 
   0   3  10       74.82       65.68     20.36 o 
   1   3  10        1.64       -8.92     18.57 o 
   2   3  10      704.37      759.75     28.44 o 
   3   3  10       34.10       24.46     20.09 o 
   4   3  10        0.08       14.55     16.36 o 
   5   3  10        0.37        0.17     15.76 o 
   6   3  10      453.92      425.61     27.83 o 
   7   3  10        5.65        6.06     17.66 o 
   8   3  10        0.08       -2.36     17.48 o 
   9   3  10       94.82      108.07     27.06 o 
  10   3  10        4.01       24.68     22.38 o 
  11   3  10       10.73       -1.20     17.93 o 
  -5   4  10      107.22       68.21     17.62 o 
  -4   4  10        0.03       -3.13     15.00 o 
  -3   4  10        0.60       12.81     18.65 o 
  -2   4  10       44.98       42.20     21.26 o 
  -1   4  10       24.24       32.44     15.76 o 
   0   4  10        0.32       10.24     15.78 o 
   1   4  10      125.10      142.40     22.34 o 
   2   4  10        1.64       20.11     16.22 o 
   3   4  10       30.53       49.52     21.86 o 
   4   4  10       28.75       39.04     21.08 o 
   5   4  10       32.01       18.99     17.96 o 
   6   4  10       21.43       20.34     19.32 o 
   7   4  10        0.89        0.32     19.68 o 
   8   4  10        1.06       17.74     17.10 o 
   9   4  10      119.43      124.15     25.37 o 
  10   4  10       91.68      120.11     32.37 o 
  -5   5  10       60.47       46.67     24.03 o 
  -4   5  10        3.59       18.24     18.54 o 
  -3   5  10      138.34      138.19     24.36 o 
  -2   5  10        2.06        0.72     14.16 o 
  -1   5  10       54.36       23.93     16.48 o 
   0   5  10        6.56       17.53     19.59 o 
   1   5  10        1.69       11.05     19.58 o 
   2   5  10       31.60       21.76     19.12 o 
   3   5  10       42.19       47.89     21.25 o 
   4   5  10       72.93       96.40     28.57 o 
   5   5  10       26.08       13.45     18.09 o 
   6   5  10       41.18       23.76     19.95 o 
   7   5  10       17.89        0.76     22.54 o 
   8   5  10       60.31       27.11     22.70 o 
   9   5  10       16.24        5.96     17.80 o 
  -4   6  10      182.96      192.78     25.63 o 
  -3   6  10       36.26       23.02     16.16 o 
  -2   6  10       10.44       11.41     19.84 o 
  -1   6  10        0.07       24.24     16.33 o 
   0   6  10      228.60      230.09     29.23 o 
   1   6  10      116.96      146.08     27.40 o 
   2   6  10        4.02       -3.23     21.74 o 
   3   6  10       12.66        4.03     21.37 o 
   4   6  10        5.45        9.57     17.24 o 
   5   6  10       25.69       10.33     24.14 o 
   6   6  10        6.13        9.72     18.07 o 
   7   6  10       70.29       70.41     27.03 o 
  -3   7  10       65.38       70.16     20.11 o 
  -2   7  10       14.02       17.51     20.77 o 
  -1   7  10       27.61       30.06     21.86 o 
   0   7  10        1.52        6.56     20.45 o 
   1   7  10        7.59        2.37     18.33 o 
   2   7  10        0.08        3.88     17.71 o 
   3   7  10        1.23        0.81     19.33 o 
   4   7  10        7.32       21.81     20.12 o 
   5   7  10        0.40       12.65     22.47 o 
  -3   8  10        3.04       11.53     20.16 o 
  -2   8  10        9.16        4.88     20.63 o 
  -1   8  10        0.06        5.44     20.62 o 
   0   8  10       11.72        4.27     16.59 o 
   1   8  10        2.86       -6.29     22.56 o 
   2   8  10       69.16       52.78     28.93 o 
   3   8  10       27.03       29.35     25.42 o 
  -2   9  10       35.31       30.02     22.84 o 
  -1   9  10        0.02       -5.28     24.64 o 
   0   9  10       18.19       30.80     21.63 o 
   4   1  11      127.47      106.44     22.09 o 
   5   1  11       19.48       30.23     19.69 o 
   6   1  11       13.00        8.12     19.41 o 
   7   1  11       34.60       39.12     20.91 o 
   1   2  11       87.48       95.26     22.74 o 
   2   2  11        3.96       -2.28     17.06 o 
   3   2  11       29.79       20.28     19.94 o 
   4   2  11       41.48       47.64     26.68 o 
   5   2  11       60.22       45.37     20.33 o 
   6   2  11       14.87        5.62     23.26 o 
  -5   3  11       63.69       65.02     22.28 o 
  -4   3  11        0.06       11.81     16.46 o 
  -3   3  11        0.70       15.42     22.70 o 
  -2   3  11        1.30       15.78     16.67 o 
  -1   3  11      141.24      148.65     23.54 o 
   0   3  11        0.94       10.37     16.90 o 
   1   3  11        2.39        7.41     19.16 o 
   2   3  11       59.29       53.96     18.45 o 
   3   3  11        1.70        7.70     22.40 o 
   4   3  11       18.43       23.44     18.49 o 
   5   3  11        5.78       23.04     19.97 o 
  -5   4  11      100.12       94.97     23.99 o 
  -4   4  11      268.01      276.00     32.86 o 
  -3   4  11        0.03       11.70     15.97 o 
  -2   4  11      133.72      147.32     30.07 o 
  -1   4  11       33.27       17.34     20.88 o 
   0   4  11        0.62       17.34     17.34 o 
   1   4  11       58.05       64.76     20.37 o 
   2   4  11      300.80      321.08     26.78 o 
   3   4  11       47.66       42.02     26.77 o 
   4   4  11       53.01       42.77     21.94 o 
  -4   5  11       15.90       30.65     21.28 o 
  -3   5  11        0.22        0.27     20.04 o 
  -2   5  11        1.57       28.74     21.80 o 
  -1   5  11      330.87      372.44     33.09 o 
   0   5  11       42.26       39.04     21.66 o 
   1   5  11      120.21      139.35     25.00 o 
   2   5  11        3.58       24.16     23.31 o 
  -3   6  11        3.54        0.95     19.63 o 
  -2   6  11       25.49       15.05     21.91 o 
  -1   6  11        1.20        6.02     21.39 o 
   0   6  11       34.97       28.41     18.93 o
